# Supplementary material for: Epigenome-wide DNA methylation profiling in septic and non-septic patients with similar infections: potential use as sepsis biomarkers
Source: Front Cell Infect Microbiol. 2025 Jan 24;14:1532417. doi: 10.3389/fcimb.2024.1532417 (PMC11802815; doi:10.3389/fcimb.2024.1532417)
Supplement: Supplementary Figure 1 — Flowchart of the study population. [file DataSheet1.zip]

Archive with 5 entries (5 files):
- Figure S1.jpg
- Table S1.xls
- Table S2.xlsx
- Table S3.xlsx
- Table S4.xlsx
