# Supplementary material for: Epigenome-wide DNA methylation profiling in septic and non-septic patients with similar infections: potential use as sepsis biomarkers
Source: Front Cell Infect Microbiol. 2025 Jan 24;14:1532417. doi: 10.3389/fcimb.2024.1532417 (PMC11802815; doi:10.3389/fcimb.2024.1532417)
Supplement: Supplementary Figure 1 — Flowchart of the study population. [file DataSheet1.zip › Table S1.xls]

## Sheet: Primers
Table S1. Primers sets used in the pyrosequencing experiments
Oligo Name	Sequence 5' to 3' (include modification codes if applicable)
Pyro-AZU1-Hsa-F	GGTGGAGGTTTTGGGTAAT
Bio-Pyro-AZU1-Hsa-R	[btn]AACCAACCAACAAAACCAAAACTAT
Pyro-AZU1-Hsa-Seq	GTTTGTGTATAAGGGTAG
Pyro-MPO-Hsa-F	TAGTAGTTTTAGTTGGTTGGATATGT
Bio-Pyro-MPO-Hsa-R	[btn]TTACCCCYAAAACAACATCACCATCC
Pyro-MPO-Hsa-Seq	TTTTGGTTAGGGGTTT
Pyro-SLX4-Hsa-F	GAGGAGGGGTTTTTGGAG
Bio-Pyro-SLX4-Hsa-R	[btn]CCTAAACACCACCCCCATC
Pyro-SLX4-Hsa-Seq	AGAAAGTTRGGTTTGTTATTTTTTA
Bio-Pyro-serpin1-Hsa-F	[btn]TTGGATAGGAAGGAGTTTTGTTTATTGT
Pyro-serpin1-Hsa-R	ACCCCAAAAACCTACCAATTATT
Pyro-serpin1-Hsa-Seq	AATAATCCTCTAAACAATATAACTA
