# Supplementary material for: Epigenome-wide DNA methylation profiling in septic and non-septic patients with similar infections: potential use as sepsis biomarkers
Source: Front Cell Infect Microbiol. 2025 Jan 24;14:1532417. doi: 10.3389/fcimb.2024.1532417 (PMC11802815; doi:10.3389/fcimb.2024.1532417)
Supplement: Supplementary Figure 1 — Flowchart of the study population. [file DataSheet1.zip › Table S2.xlsx]

## Sheet: Sheet1
Table S2. Significantly differentially methylated DMPs (FDR < 0.05) between patients with sepsis and patients without sepsis
CpG	Chromosome	Position	FDR	B-value (mean difference)	Gene
cg18056532_BC21	chr12	108839391	0.00210316	-0.0541042
cg18300999_BC21	chr12	54296872	0.00210316	-0.0552661	NFE2
cg20371659_TC21	chr5	150086512	0.00210316	-0.0560918	CSF1R;CSF1R;CSF1R;CSF1R;CSF1R;CSF1R;CSF1R;CSF1R;CSF1R
cg09661924_BC21	chr9	128494345	0.00210316	-0.0575538
cg21515785_TC21	chr5	100551064	0.00210316	-0.0800772
cg09112855_TC21	chr6	6857200	0.00210316	-0.0555129
cg03889044_TC21	chr2	241859947	0.00210316	0.115639	PDCD1
cg16407290_BC21	chr11	61698533	0.00210316	-0.0347275
cg22498985_BC21	chr17	75274474	0.00210316	-0.0705949
cg26407299_TC21	chr3	128415480	0.00210316	-0.0715914
cg02896740_BC21	chr2	62304516	0.00210316	-0.0599247
cg27461196_TC21	chr19	35139202	0.00210316	-0.0634106	FXYD1;FXYD1;FXYD1;FXYD1
cg17628535_BC21	chr12	52908016	0.00210316	-0.0353168
cg11024597_TC21	chr2	106064955	0.00210316	-0.0733557	ECRG4
cg10502110_BC21	chr20	31617535	0.00210316	-0.0345042
cg25324068_BC21	chr17	7558932	0.00210316	-0.0517771	TNFSF13;TNFSF13;TNFSF13;TNFSF13;TNFSF13;TNFSF13;TNFSF13;TNFSF13;TNFSF13;TNFSF13;TNFSF13
cg13703437_BC21	chr5	39219596	0.00210316	-0.0608789	FYB1;FYB1;FYB1;FYB1
cg20445852_BC21	chr15	58521562	0.00210316	-0.0972977
cg05643816_TC21	chr22	30261389	0.00210316	-0.0590732
cg17935536_BC21	chr2	60528608	0.00210316	-0.053286
cg15610437_TC21	chr19	827821	0.00210316	-0.095277	AZU1
cg21184369_BC21	chr8	38973629	0.00210316	-0.070149	PLEKHA2;PLEKHA2;HTRA4
cg25186248_BC21	chr4	40812658	0.00210316	-0.0525821	APBB2;APBB2;APBB2;APBB2;APBB2;APBB2;APBB2;APBB2;APBB2;APBB2;APBB2;APBB2;APBB2;APBB2;APBB2;APBB2;APBB2;APBB2
cg24026519_TC21	chr19	6529024	0.00210316	-0.0479529
cg22393862_TC21	chr5	150086503	0.00210316	-0.0621973	CSF1R;CSF1R;CSF1R;CSF1R;CSF1R;CSF1R;CSF1R;CSF1R;CSF1R
cg07422843_BC21	chr17	28937542	0.00210316	-0.0709429
cg08367804_TC21	chr16	3589159	0.00210316	-0.080248	SLX4
cg12787553_TC21	chr20	59008133	0.00210316	-0.0474917	CTSZ
cg22038931_TC21	chr2	32265703	0.00210316	-0.0960168	NLRC4;NLRC4;NLRC4;NLRC4;NLRC4;NLRC4
cg15230710_TC21	chr4	73731181	0.00210316	-0.0554867
cg09635667_TC21	chr17	2397220	0.00210316	-0.0747418
cg05880730_TC21	chr9	98120635	0.00210316	-0.061084	TRIM14;TRIM14
cg21788794_TC21	chr16	79509420	0.00210316	-0.0449328
cg03308705_BC21	chr18	13457606	0.00210316	-0.0679913
cg03282313_BC21	chr2	112787476	0.00210316	-0.115887
cg22471156_TC21	chr7	6433926	0.00210316	-0.0543463
cg09067448_BC21	chr6	3019291	0.00210316	-0.0604201	HTATSF1P2
cg08688659_TC21	chr11	35228418	0.00210316	-0.0664485
cg24642415_BC21	chr19	47095825	0.00210316	-0.0518802
cg02357714_BC21	chr5	177509562	0.00210316	-0.0628762	DOK3;DOK3;DOK3;DOK3;DOK3;DOK3;DOK3;DOK3;DOK3;DOK3;DOK3;DOK3;DOK3;DOK3;DOK3;DOK3;DOK3;DOK3;DOK3;DOK3;DOK3;DOK3;DOK3;DOK3;DOK3;DOK3;DOK3;DOK3
cg08459290_TC21	chr2	25650464	0.00210316	-0.0842184	DTNB
cg24355340_TC21	chr6	13724269	0.00210316	-0.0597832
cg20395045_BC21	chr15	52247258	0.00210316	-0.0778313
cg24534743_TC21	chr1	27557834	0.00210316	-0.080304
cg23213190_BC21	chr15	90839538	0.00210316	-0.0837385
cg11792874_BC21	chr14	23545292	0.00210316	-0.0691367
cg06242730_BC21	chr7	1024464	0.00210316	-0.0460585	MIR339
cg25104556_BC21	chr10	88878534	0.00210316	-0.0859668
cg05936004_TC21	chr3	130974984	0.00210316	-0.0991259
cg24794120_BC21	chr19	54952730	0.00210316	-0.0588139
cg24350568_BC21	chr15	90884909	0.00210316	-0.0504349	FES;FES
cg03806483_BC21	chr16	66585974	0.00210316	-0.0562572
cg24886563_TC21	chr17	3916856	0.00210316	-0.0387828	P2RX1
cg26504688_TC21	chr18	48897196	0.00210316	-0.0687755
cg11884933_BC21	chr7	2734780	0.00213296	-0.0563694
cg20049437_TC21	chr14	105019519	0.00219681	0.0956114
cg04835253_TC21	chr3	46361697	0.00219681	-0.0463323
cg08875995_BC21	chr17	27560198	0.00220745	-0.0543754	KSR1;KSR1
cg12666598_TC21	chr8	65948697	0.0022201	-0.050365
cg02637887_TC21	chr22	36450033	0.0022201	-0.0665505
cg14725580_TC21	chr6	34695378	0.00222624	-0.0398288	ILRUN-AS1
cg05575594_TC21	chr20	18510887	0.00231934	-0.096333	SEC23B;SEC23B;SEC23B;SEC23B;SEC23B
cg04858581_TC21	chr4	83570064	0.00232011	-0.0651207
cg08716978_BC21	chr5	151483427	0.00232011	-0.0513301
cg19049184_TC21	chr13	98509848	0.00232011	-0.0644698
cg21139992_TC21	chr16	11629261	0.00232011	-0.0490388
cg16188551_TC21	chr11	33981047	0.00232011	-0.0422067
cg14321147_BC11	chr9	129637420	0.00232011	-0.0337516	ASB6;ASB6;ASB6;ASB6;ASB6;ASB6
cg07060875_BC21	chr5	146586931	0.00232011	-0.0556154	PPP2R2B;PPP2R2B;PPP2R2B;PPP2R2B;PPP2R2B;PPP2R2B;PPP2R2B;PPP2R2B;PPP2R2B;PPP2R2B;PPP2R2B;PPP2R2B
cg20283498_TC21	chr10	71628160	0.00232011	-0.0480656
cg10853746_TC21	chr14	50397527	0.00232011	-0.0793422	CDKL1;CDKL1;CDKL1;CDKL1
cg09470754_TC21	chr19	55326653	0.00232011	-0.0507491	TMEM150B;TMEM150B;TMEM150B;TMEM150B
cg23013169_TC21	chr17	78442799	0.00232011	-0.082767
cg04932082_TC21	chr6	90403787	0.00232011	-0.0537379
cg21845831_TC21	chr16	84292250	0.00232011	-0.0402658
cg13998092_BC21	chr10	29630881	0.00232011	-0.0889656
cg07252680_TC21	chr14	94390887	0.00232011	-0.140253	SERPINA1;SERPINA1;SERPINA1;SERPINA1;SERPINA1;SERPINA1;SERPINA1;SERPINA1;SERPINA1;SERPINA1
cg25147220_BC21	chr17	27532416	0.00232011	-0.0617744
cg10523381_TC21	chr22	45230359	0.00232011	-0.080687
cg22563546_TC21	chr17	17283287	0.00232011	-0.0299441
cg26933869_TC21	chr1	18891513	0.00232011	-0.0681295	ALDH4A1
cg26703997_BC21	chr14	50040054	0.00232011	-0.0558493
cg17790532_TC21	chr9	123033498	0.00232011	-0.0559034	GPR21
cg17716500_TC21	chr22	40204545	0.00232011	-0.0865318
cg02226192_TC21	chr16	89395326	0.00232011	-0.0860731
cg21190228_TC21	chr2	239210646	0.00232011	-0.0586328
cg19052371_BC21	chr1	26542849	0.00232011	-0.0885227	RPS6KA1
cg08399704_BC21	chr8	125226874	0.00232011	-0.0505635
cg03479985_BC21	chr8	20972630	0.00232011	-0.0561158	LINC02153
cg23947569_BC21	chr19	3548801	0.00232011	-0.0507853
cg25990445_BC21	chr21	46550909	0.00232011	0.0906134
cg03597491_TC21	chr11	114074710	0.00232011	-0.0514753
cg23144236_BC21	chr18	400789	0.00232011	-0.0665539
cg03945538_BC21	chr1	173478288	0.00232011	-0.0548767	LOC100506023
cg26163274_TC21	chr22	26503724	0.00232011	-0.0759064	TFIP11;TFIP11;TFIP11;TFIP11;TFIP11;TFIP11;TFIP11
cg14523574_BC21	chr1	36482969	0.00232011	-0.0528376	CSF3R;CSF3R;CSF3R;CSF3R
cg06763171_BC21	chr21	33059172	0.00232011	-0.0838256
cg15555206_BC21	chr6	220007	0.00232011	-0.0653326
cg04747180_TC21	chr4	39114598	0.00232011	-0.0702937
cg07931336_BC21	chr5	43619627	0.00232011	-0.0795277
cg04579429_TC21	chr5	150763662	0.00232011	-0.0446248
cg10695623_BC21	chr11	44591805	0.00236317	-0.0657868
cg00688911_TC21	chr1	44484431	0.00236387	-0.0590717
cg18569623_BC21	chr14	89165158	0.00236387	-0.0427637
cg16312580_BC21	chr11	48047863	0.00236387	-0.0493969
cg25588270_BC21	chr20	63913157	0.00238823	-0.0544569
cg16918236_BC21	chr14	61492029	0.00238823	-0.0525469
cg06984156_BC21	chr1	20603147	0.00238823	-0.0617986
cg15086439_TC21	chr1	236399770	0.00238823	-0.083824
cg02593884_TC21	chr16	2934573	0.00238823	-0.110652
cg00674311_BC21	chr10	306408	0.00238823	-0.0805565
cg13381887_TC21	chr15	90064172	0.00248813	-0.0718139
cg08036703_TC21	chr10	117215405	0.00251144	-0.0621867
cg05605009_BC21	chr3	141276239	0.00251144	-0.0478288
cg23563767_TC21	chr1	235900681	0.0026035	-0.0390757
cg15512851_BC21	chr6	37005742	0.0026035	-0.0403355	FGD2;FGD2
cg00530564_TC21	chr12	124551883	0.0026035	-0.0461874
cg11887188_BC21	chr11	2780320	0.0026035	-0.0603239
cg01469583_BC21	chr2	112622767	0.0026035	-0.0708523
cg16305396_BC21	chr11	47588266	0.00265474	-0.0475102	FAM180B;FAM180B;FAM180B;FAM180B
cg25265580_BC21	chr20	41309971	0.00265749	-0.0712892
cg09583915_TC21	chr12	118176154	0.00265749	-0.0514925
cg06746815_BC21	chr4	80016993	0.00266665	-0.0665308
cg05533539_TC21	chr17	46027155	0.00266863	-0.0675659	MAPT;MAPT;MAPT;MAPT;MAPT;MAPT;MAPT;MAPT;MAPT;MAPT;MAPT;MAPT;MAPT;MAPT;MAPT;MAPT;MAPT;MAPT;MAPT;MAPT;MAPT;MAPT;MAPT;MAPT;MAPT
cg06953499_TC21	chr9	128245701	0.00266863	-0.0752328	MIR3154;MIR199B
cg03878292_TC21	chr2	68732240	0.00266863	-0.0532166
cg05436845_BC21	chr11	65611151	0.00266863	-0.0675244
cg00852924_TC21	chr1	179092019	0.00266863	-0.0681094
cg17296078_TC21	chr10	97499964	0.00266863	-0.0528178	MMS19
cg16733447_BC21	chr16	4862778	0.00266863	-0.083337
cg03731158_TC21	chr7	26330030	0.00266863	-0.0711221
cg21846748_BC21	chr16	84344359	0.00266863	-0.0776675
cg03237699_TC21	chr20	50221543	0.00266863	-0.0541023
cg02739870_BC21	chr5	1113205	0.00266863	-0.0421578	SLC12A7
cg16283604_TC21	chr13	108267507	0.00266863	-0.0478567
cg06807315_TC21	chr2	178522814	0.00266863	-0.0680826	TTN-AS1;TTN-AS1
cg16850690_TC21	chr3	129599616	0.00266863	-0.0459405
cg06528771_BC21	chr2	101897523	0.00266863	-0.0964629
cg11012463_BC21	chr1	33338913	0.00266863	-0.0745668
cg19818916_TC21	chr8	130313893	0.00266863	-0.0522462
cg09948753_TC21	chr6	109325678	0.00266863	-0.0599318
cg10986421_BC21	chr10	104324700	0.00271767	-0.061506
cg03131587_TC21	chr3	172057196	0.00271767	-0.0666907
cg13681496_TC21	chr9	93055234	0.00274066	-0.0515813
cg01494708_BC21	chr1	158290472	0.00274066	-0.0263744
cg15655449_BC21	chr14	61570837	0.00274066	-0.0429552	LINC01303;LINC01303
cg05229463_TC21	chr2	43213182	0.00274066	-0.0496352
cg20875727_BC21	chr1	117714078	0.00277214	-0.0607034
cg14767069_TC21	chr14	101854265	0.00277214	-0.0773494
cg20127859_TC21	chr8	143574101	0.00277214	-0.0375457	MROH6
cg24420942_BC21	chr19	33821023	0.00277214	-0.0709985
cg25340120_BC21	chr20	47735971	0.00277214	-0.0634213
cg06185440_BC21	chr6	13272653	0.00277214	-0.047419
cg08917944_TC21	chr16	69396807	0.00281105	-0.0555347
cg24548225_BC21	chr19	41427300	0.00282908	-0.0561351	B3GNT8;B3GNT8;B3GNT8;B3GNT8
cg21946374_BC21	chr5	1108286	0.00282908	-0.0619881
cg05569131_TC21	chr6	36697843	0.00282908	-0.0561763	RAB44;RAB44
cg24264035_BC21	chr19	18394051	0.00282908	-0.046893
cg09299113_TC21	chr13	48579291	0.00282908	-0.0413772
cg05605007_BC21	chr3	141276093	0.0028605	-0.0949779
cg08884336_TC21	chr3	151422211	0.0028753	-0.061798
cg18038894_BC21	chr17	50429024	0.00288394	-0.0921193
cg27050111_BC21	chr16	8644383	0.00288634	-0.0370158
cg07431832_BC21	chr18	9215820	0.00288634	-0.0931892
cg21679786_TC21	chr1	182041798	0.00288868	-0.0666837
cg21863296_TC21	chr20	47360851	0.00290777	-0.0513365
cg25771026_BC21	chr3	196625156	0.00290777	-0.0697182
cg22263311_BC21	chr17	17605296	0.00290777	-0.0665164
cg06308984_BC21	chr16	57732244	0.00290777	-0.0542564
cg06705569_TC21	chr4	74374716	0.00290777	-0.06498
cg12044599_TC11	chr11	67438837	0.00290777	0.0624442	CORO1B;CORO1B;PTPRCAP
cg24091474_BC21	chr19	35908283	0.00290777	-0.0572058	TYROBP;TYROBP;TYROBP;TYROBP;TYROBP;TYROBP;TYROBP;TYROBP;TYROBP
cg02294411_TC21	chr17	7558361	0.00290777	-0.0439292	TNFSF13;TNFSF13;TNFSF13;TNFSF13;TNFSF13;TNFSF13;TNFSF13;TNFSF13
cg21570464_BC21	chr4	979366	0.00290777	-0.0575065	SLC26A1;SLC26A1
cg15219687_TC21	chr10	72567650	0.00290777	-0.0892445
cg17899411_TC21	chr12	89731730	0.00290777	-0.0602739
cg12119693_BC21	chr17	82624049	0.00290777	-0.0936087
cg20275838_BC21	chr17	64260120	0.00290777	-0.0510307
cg10641513_BC21	chr7	6424973	0.00290777	-0.062134
cg19739596_TC21	chr11	60056688	0.00290777	-0.0615581	MS4A3;MS4A3;MS4A3;MS4A3;MS4A3;MS4A3
cg11798943_BC21	chr7	140343161	0.00290777	-0.0402487
cg26392354_BC21	chr20	1166154	0.00290777	-0.0539881	PSMF1;PSMF1;PSMF1;PSMF1;PSMF1;PSMF1
cg24595152_BC21	chr3	43692339	0.00290777	-0.0627231	ANO10;ANO10
cg00998965_BC21	chr22	36862449	0.00290777	-0.0509804
cg27320774_BC21	chr19	40748778	0.00290777	-0.0598313
cg18249870_BC21	chr12	122947708	0.00290777	-0.0540851
cg06746816_TC21	chr4	80017007	0.00290777	-0.0719767
cg02875483_TC21	chr2	60528128	0.00290777	-0.0694228
cg04849556_TC21	chr9	4850517	0.00290777	-0.0583427
cg17385088_TC21	chr4	152690408	0.00290777	-0.0801997
cg14853288_BC21	chr10	29589202	0.00290777	-0.0636097
cg25367173_BC21	chr20	49681651	0.00290777	-0.0775052
cg14782372_BC21	chr5	139670619	0.00290777	-0.0497068
cg13370452_BC21	chr17	1627498	0.00290777	-0.0537387
cg04041380_BC21	chr3	172324103	0.00290777	-0.0676536
cg23215701_TC21	chr6	13462043	0.00290777	-0.0581718
cg22805603_BC21	chr2	32265697	0.00290777	-0.0819206	NLRC4;NLRC4;NLRC4;NLRC4;NLRC4;NLRC4
cg15886450_BC21	chr1	167905288	0.00290777	-0.0776075
cg18497973_TC21	chr3	81741472	0.00290777	-0.0863502
cg00518429_BC21	chr1	30981385	0.00290777	-0.0683733	PUM1;PUM1
cg17087974_BC21	chr11	65403926	0.00290777	-0.0487633
cg08703231_BC21	chr16	8644447	0.00290777	-0.0542056
cg07714276_TC21	chr6	7169399	0.00290777	-0.0504117
cg19649900_TC11	chr19	1155031	0.00290777	-0.182583
cg18997983_BC21	chr5	1108916	0.00290777	-0.0521744
cg13207340_BC21	chr11	62599969	0.00290777	0.0756439
cg25401758_BC21	chr20	32155104	0.00290777	-0.0482833	TM9SF4;TM9SF4
cg09328789_BC21	chr1	8547872	0.00290777	-0.0673329
cg09616644_BC21	chr9	136578962	0.00290777	-0.047716
cg15702277_BC21	chr1	8417875	0.00290777	-0.0423455
cg02420480_BC21	chr7	41880294	0.00290777	-0.0548866
cg18036081_BC21	chr22	29209158	0.00290777	-0.0551435
cg14135462_BC21	chr11	47974219	0.00290777	-0.0459405
cg20097430_BC21	chr15	69726089	0.00290777	-0.0469972
cg03415603_BC21	chr17	39635336	0.00290777	-0.0903731
cg16990724_BC21	chr1	54238491	0.00290777	-0.045426	SSBP3-AS1
cg16668671_BC21	chr11	78371516	0.0029378	-0.0623896
cg06949797_BC21	chr12	11767945	0.00294435	-0.0472242
cg19480422_TC21	chr10	71753884	0.00294435	-0.0439624
cg02949825_TC21	chr2	68784463	0.00299643	-0.0612342
cg06749828_BC21	chr9	73146310	0.0030119	-0.0646792
cg22132224_TC21	chr17	7559419	0.0030119	-0.0563819
cg23091723_TC21	chr1	35454453	0.00307441	-0.0695238	KIAA0319L
cg19208371_BC21	chr8	19697858	0.00309511	-0.0485535
cg01411400_BC21	chr17	59851874	0.00314161	-0.0717889
cg06159877_BC21	chr10	100257166	0.00314566	-0.0625864
cg05893475_BC21	chr6	149896119	0.00314566	-0.0440107	RAET1E;RAET1E
cg25166437_BC21	chr17	1645990	0.00314566	-0.0347446	SCARF1;SCARF1;SCARF1;SCARF1
cg15208463_BC21	chr10	71775634	0.00314566	-0.0473173
cg08132858_BC21	chr7	101718115	0.00314566	-0.0473809
cg23052210_TC21	chr16	84199884	0.00314566	-0.0617757
cg01581130_TC21	chr19	14616619	0.00314566	-0.0585571
cg17661220_BC21	chr20	3712532	0.00314566	-0.0463957	SIGLEC1;SIGLEC1
cg03882466_TC21	chr8	133150597	0.00314566	-0.0426479
cg14758286_TC21	chr11	36453942	0.00314566	-0.0448387
cg23385697_BC21	chr1	168203513	0.00314566	-0.0712146
cg25377034_TC21	chr20	50261057	0.00317223	-0.0525296
cg13413384_BC21	chr9	134410385	0.00317223	-0.0831235
cg06777739_BC21	chr1	184806311	0.00317223	-0.0503828
cg17290395_BC21	chr12	11836340	0.00317223	-0.0462385
cg25904101_TC21	chr21	42263022	0.00317223	-0.0659701
cg17442155_TC21	chr7	100358052	0.00317223	-0.0766594	PILRB;PILRB
cg27112972_TC21	chr17	76382171	0.00317223	-0.0452273	SPHK1
cg08017075_TC21	chr1	100627553	0.00317223	-0.0636506
cg00892324_TC21	chr7	2525941	0.00317223	-0.0477711	MIR4648
cg03104421_BC21	chr17	39635434	0.00317223	-0.0733446
cg26669602_TC21	chr20	63612504	0.00317223	-0.0732768
cg09020199_BC21	chr6	30329543	0.00317223	-0.0786362	TRIM39;TRIM39;TRIM39;TRIM39;TRIM39;TRIM39-RPP21
cg03061719_BC21	chr12	56294172	0.00317223	-0.0764354
cg20497635_TC21	chr17	1095264	0.00317223	-0.0489291
cg08425760_TC21	chr1	11735840	0.00317223	-0.0614038	AGTRAP;AGTRAP;AGTRAP;AGTRAP;AGTRAP
cg04395593_BC21	chr9	129282453	0.00317223	-0.0558054	LOC101929331
cg17326389_BC21	chr17	3914446	0.00317223	-0.0385555
cg09855037_BC21	chr1	77534129	0.00317223	-0.0701059
cg16282304_BC21	chr11	46009772	0.00318175	-0.0765359
cg05403316_BC21	chr2	55112803	0.00318175	-0.043704
cg07730301_BC21	chr11	68010482	0.00318175	-0.0548392
cg09472569_BC21	chr1	154486141	0.00318175	-0.0496033
cg12361830_TC21	chr15	39335347	0.00318175	-0.0370876
cg08413427_TC21	chr17	44750936	0.00318175	-0.0918271	DBF4B;DBF4B;DBF4B
cg01697902_TC21	chr14	24576911	0.00326133	-0.0721983	CTSG
cg18227107_BC21	chr7	74027781	0.00327234	-0.0494567	ELN;ELN;ELN;ELN;ELN;ELN;ELN;ELN;ELN;ELN;ELN;ELN;ELN
cg26443127_BC23	chr10	31698302	0.00327234	-0.0653432
cg07249152_TC21	chr2	8299087	0.00327234	-0.0431237
cg05857980_BC21	chr17	81323906	0.00327234	-0.0666828
cg13053608_BC21	chr17	42193655	0.00327234	-0.0454201
cg22777668_BC21	chr12	6772137	0.00328277	-0.041343	LAG3
cg16171189_TC21	chr3	46101146	0.00328277	-0.0542606
cg23339145_BC21	chr18	23144216	0.00328277	-0.0260084
cg22438063_BC21	chr16	75087773	0.00328277	-0.0416198
cg20878623_BC21	chr15	98875393	0.00328277	-0.0546127
cg15135438_BC21	chr12	124380099	0.00328277	-0.0500423
cg08605625_BC21	chr5	139690595	0.00328277	-0.054199
cg13372500_BC21	chr9	5460319	0.00328412	-0.205689
cg25304149_BC21	chr20	44896604	0.00329628	-0.046931
cg08509780_BC21	chr8	123921890	0.00329628	-0.0444404
cg11016299_TC21	chr1	112714079	0.00329628	-0.0443322
cg27192313_BC21	chr4	25760752	0.00329628	-0.0628428
cg04280775_TC21	chr2	207619852	0.00329628	-0.0468969
cg04553461_TC21	chr3	12229695	0.00329628	-0.0476114
cg13229348_BC21	chr8	141208928	0.00329628	-0.0607584	SLC45A4;SLC45A4;SLC45A4;SLC45A4
cg01858712_TC21	chr16	12062668	0.00329628	-0.0414074
cg01488842_BC21	chr1	232590997	0.00330931	-0.0947789
cg02702389_BC21	chr20	57451744	0.0033682	-0.0623256
cg26087025_TC21	chr22	20885767	0.0033682	-0.0462736
cg03213222_BC21	chr16	17166127	0.0033682	-0.078105
cg01045261_BC21	chr1	89902981	0.00338329	-0.0805048
cg17050788_BC21	chr11	126392471	0.00341333	-0.0524323
cg26930596_TC21	chr1	2150876	0.00341333	-0.0574608	PRKCZ;PRKCZ;PRKCZ;PRKCZ;PRKCZ;PRKCZ;PRKCZ;PRKCZ;PRKCZ
cg24593372_TC21	chr1	54096448	0.00342249	-0.0518641	TCEANC2;TCEANC2
cg27305893_BC21	chr12	57500355	0.00344272	-0.0751106	MARS1
cg08420065_BC21	chr8	141121366	0.00344272	-0.0354879
cg11243424_TC21	chr7	151089559	0.00344272	-0.0625922
cg02153279_BC21	chr1	235568214	0.00344272	-0.058274
cg11643872_TC21	chr11	61165194	0.00349294	-0.0736412
cg09868035_TC21	chr20	63860721	0.00349896	-0.054058	ABHD16B
cg06594079_BC21	chr9	38046683	0.003522	-0.0493802
cg12936376_BC21	chr7	149130862	0.003522	-0.0927452
cg04950204_BC21	chr2	10285587	0.003522	-0.0442985
cg07047589_BC21	chr15	40350797	0.003522	-0.0423221	PHGR1
cg09137597_TC21	chr3	53167221	0.003522	-0.0496282	PRKCD;PRKCD
cg17290682_BC21	chr12	11857274	0.00352378	-0.0582789
cg21126943_TC21	chr19	41755487	0.00354037	-0.0420761	CEACAM6
cg04159878_TC21	chr1	109636505	0.00355881	-0.0694236
cg21923525_TC21	chr18	9474145	0.00355881	-0.0559803	RALBP1
cg20334877_BC21	chr17	43020309	0.00356116	-0.047584
cg00857031_BC21	chr1	167721140	0.00356116	-0.0561242	MPZL1;MPZL1;MPZL1
cg25516577_TC21	chr12	54428289	0.00356116	-0.0557756
cg03583601_BC21	chr3	57951657	0.00356116	-0.0492585
cg01245856_TC21	chr6	90185072	0.00356514	-0.0334093
cg05501357_TC21	chr11	33286723	0.00357236	-0.0687281	HIPK3;HIPK3;HIPK3;HIPK3
cg22485810_TC21	chr17	30921707	0.00357236	-0.0221152	ADAP2;ADAP2;ADAP2;ADAP2;ADAP2
cg19206260_BC21	chr16	85525410	0.00364876	-0.0631805
cg03205529_TC21	chr13	44295013	0.00365761	-0.0794303
cg15134583_TC21	chr1	223827373	0.00365761	-0.0602613
cg24925463_BC21	chr20	5030736	0.00371203	-0.0442953
cg23532398_TC22	chr18	48902056	0.00371203	-0.0553551
cg26661122_BC21	chr2	170744357	0.00371698	-0.0601551
cg01418934_BC21	chr1	184806565	0.00371698	-0.0519725
cg26565544_TC21	chr7	101718247	0.00371698	-0.0449761
cg23035449_BC21	chr15	90035323	0.00371698	-0.0494305
cg02646429_BC21	chr9	136977325	0.00371698	-0.0503397	PTGDS
cg13014829_BC21	chr13	50715560	0.00371698	-0.0776198
cg12692600_TC21	chr5	17436287	0.00371698	-0.0805237	LINC02217
cg16053443_BC21	chr3	196194276	0.00371698	-0.0504241
cg13980638_TC21	chr1	183280101	0.00372193	-0.0716639
cg27004073_BC21	chr1	207890515	0.00372193	-0.0428934
cg05757496_TC21	chr15	90729495	0.00372193	-0.0530848
cg02364450_BC21	chr6	30704104	0.00373234	-0.0737023	MDC1
cg15503773_BC21	chr10	102679203	0.00376806	-0.0280573
cg04733475_BC21	chr15	49439052	0.0037852	-0.0311715
cg14209922_TC21	chr2	64943905	0.00382655	-0.0535148
cg05627557_TC21	chr2	37190866	0.00385061	-0.0703912
cg20785260_BC21	chr17	48140168	0.00385061	-0.0520314
cg13560972_BC21	chr1	243264755	0.00385061	-0.0449429
cg11932158_TC21	chr3	155704340	0.00385061	-0.0473352
cg25326086_TC21	chr12	123268081	0.00385231	-0.0534048
cg00601639_TC21	chr1	37455236	0.00385231	-0.0648045	ZC3H12A-DT
cg10141609_BC21	chr6	136859659	0.00385231	-0.0546929
cg02266621_BC21	chr8	129683826	0.00385231	-0.0505822
cg20147326_TC21	chr11	33891991	0.00385231	-0.0320682	LMO2;LMO2
cg20792058_BC21	chr15	90337427	0.00385231	-0.0489944
cg23977925_TC21	chr19	4547473	0.00385231	-0.0774207
cg23258914_BC21	chr12	6550604	0.00385231	-0.0449259
cg24710655_TC21	chr8	144012546	0.00385231	-0.0343732	SPATC1;SPATC1
cg01832479_BC21	chr1	202954537	0.00385231	-0.0417565
cg20985220_TC21	chr16	1940819	0.00385231	-0.0784873	MSRB1;MSRB1
cg04805532_TC21	chr3	43179206	0.00386408	-0.0649115
cg20581967_TC21	chr20	48858286	0.00386408	-0.0697156
cg16897530_BC21	chr11	112322239	0.00386408	-0.0572195
cg22824738_BC21	chr12	54372204	0.00386408	-0.0439544
cg00343906_TC21	chr1	1765253	0.00386408	-0.0595615	NADK;NADK;NADK;NADK;NADK;NADK
cg25458983_BC21	chr2	30693006	0.00386408	-0.0519784
cg09868299_BC21	chr11	69445189	0.00386408	-0.0862427
cg10287970_TC21	chr6	7115112	0.00386408	-0.064009
cg09694029_BC21	chr6	36851779	0.00386408	-0.0593395
cg04068159_BC21	chr3	196247106	0.00386408	-0.0711011
cg16286411_TC21	chr11	46337098	0.00386408	-0.0619254
cg27340948_BC21	chr3	195451123	0.00386408	-0.0561767
cg14324980_BC21	chr21	34835717	0.00386408	-0.0545082
cg07866632_TC21	chr16	28573481	0.00386408	-0.0520793
cg18208949_BC21	chr12	120720878	0.00390654	-0.0396628	UNC119B;UNC119B
cg09655487_BC21	chr5	149420779	0.00390654	-0.0693775
cg14389547_TC21	chr19	3398780	0.00390654	-0.0797258
cg15941552_TC21	chr11	3046149	0.00390747	-0.054872
cg15679550_TC21	chr19	51461825	0.00391648	-0.0459853
cg13240557_BC21	chr3	52872546	0.00391648	-0.064743
cg10487428_BC21	chr5	60263391	0.00391652	-0.0936399
cg13740050_BC21	chr2	64864573	0.00391652	-0.0910358	LINC01800
cg11932158_TC22	chr3	155704340	0.00391652	-0.0457069
cg15889847_BC21	chr14	64716814	0.00391652	-0.0581742
cg24878536_BC21	chr20	32228050	0.00392541	-0.0892005
cg10274029_BC12	chr16	85947730	0.00392714	0.0946172
cg01729773_BC21	chr6	109237756	0.00392714	-0.0510355
cg09316169_BC21	chr19	2549888	0.00392714	-0.0417792
cg00409104_TC21	chr17	8858697	0.00392714	-0.0570183
cg09065202_TC21	chr10	113273382	0.00392714	-0.0374732
cg24267209_TC21	chr19	18514916	0.00392714	-0.0580669
cg26292195_BC21	chr3	40229538	0.0039406	-0.0417697
cg02933882_BC21	chr15	74575746	0.00394407	-0.080817
cg08402433_TC21	chr7	2980521	0.00394963	-0.0506797	CARD11;CARD11
cg19865143_BC21	chr14	92658529	0.00399013	-0.061366
cg16928487_BC21	chr17	17838111	0.00400707	-0.0595421	SREBF1;SREBF1;SREBF1;SREBF1;SREBF1;SREBF1;SREBF1;SREBF1;SREBF1;SREBF1;SREBF1;SREBF1;SREBF1;SREBF1;SREBF1;SREBF1
cg16002891_TC21	chr12	6643851	0.00400707	-0.0427122
cg06158978_BC21	chr19	43562387	0.00400707	-0.0430411
cg19065549_BC21	chr6	11323797	0.00400707	-0.0536075
cg09678315_TC21	chr1	115333371	0.00400707	-0.0604883
cg05212350_TC21	chr19	40366235	0.00400707	-0.0578472
cg01530292_BC21	chr19	5669463	0.00400707	-0.0717015
cg09359862_BC21	chr10	79106033	0.00400707	-0.0638375
cg25552981_BC21	chr20	62803082	0.00400707	-0.0667791
cg09200437_BC21	chr8	125412692	0.00400707	-0.0557093
cg18637761_TC21	chr12	122984233	0.00400707	-0.0298862	PITPNM2;PITPNM2;PITPNM2;PITPNM2;PITPNM2;PITPNM2;PITPNM2;PITPNM2;PITPNM2;PITPNM2;PITPNM2;PITPNM2;PITPNM2;PITPNM2;PITPNM2;PITPNM2
cg07434330_TC21	chr5	170357953	0.00400707	-0.0451702
cg04958055_TC21	chr14	68937720	0.00400707	-0.043003
cg12058064_BC21	chr15	85771970	0.00400707	-0.0757728	MIR1276
cg04831327_BC21	chr12	113861271	0.00400707	-0.0639933
cg25936902_BC21	chr13	30408834	0.00400707	-0.0533134
cg11122665_BC21	chr7	128121699	0.00400707	-0.042586
cg16598508_BC21	chr16	88194758	0.00400707	-0.06503	LINC02182
cg09468055_BC21	chr2	113185031	0.00400707	-0.0738577	PSD4
cg11545320_BC21	chr6	52612026	0.00400707	-0.0526666
cg00968301_BC21	chr13	43391200	0.00400707	-0.0392336
cg02792780_TC21	chr3	52495325	0.00400707	-0.0435048	STAB1
cg09064449_TC21	chr6	2840690	0.00400707	-0.044922
cg12302701_BC21	chr5	14204858	0.00400707	-0.0451923
cg26481053_BC21	chr22	46622386	0.00400707	-0.0374047
cg10144643_BC21	chr11	76686044	0.00400707	-0.0391649
cg14132492_BC21	chr9	113565462	0.00400707	-0.066816
cg07804470_BC21	chr13	98549242	0.00400707	-0.0575205
cg07005131_BC21	chr22	37033228	0.00400707	-0.0609956
cg25464663_BC21	chr17	46177179	0.00404053	-0.0733926
cg02635407_BC21	chr4	8198822	0.00404053	-0.0475773	SH3TC1;SH3TC1;SH3TC1
cg27552115_TC21	chr14	68930053	0.00405841	-0.0565133
cg27057329_BC21	chr15	40511045	0.00406145	-0.0534656
cg19218613_BC21	chr13	113616974	0.00406529	-0.0518282
cg13736939_TC21	chr7	157854549	0.00406996	-0.0809128	PTPRN2-AS1
cg27199647_BC21	chr3	142275882	0.00408771	-0.0419124
cg20655307_BC21	chr15	77416367	0.00409604	-0.0547846
cg21052616_TC21	chr2	108585475	0.00410045	-0.0696482
cg11164775_BC21	chr3	195185702	0.00410045	-0.078955
cg03627372_BC21	chr19	4559818	0.00410045	-0.060503	SEMA6B
cg11483312_TC21	chr1	99828491	0.00410045	-0.076345
cg22603109_TC21	chr17	45425409	0.00410045	-0.0379699
cg15529532_TC21	chr10	15035471	0.00410116	-0.0411084	DCLRE1CP1
cg02201962_BC21	chr20	38300176	0.00410116	-0.0413559
cg16964946_TC21	chr11	27421426	0.00410116	-0.0879369
cg02211741_BC21	chr11	46362374	0.00410116	-0.0459709
cg19087760_TC21	chr6	11404944	0.00410319	-0.0654319
cg26112639_BC21	chr1	247416804	0.0041119	-0.0460839
cg06144210_BC21	chr6	136403268	0.0041119	-0.074347
cg09418321_BC21	chr12	4590452	0.0041119	-0.0842976	DYRK4
cg12666613_TC21	chr8	65950619	0.0041119	-0.0600619
cg16449084_TC21	chr11	67302343	0.0041119	-0.0505644	ANKRD13D;ANKRD13D;ANKRD13D;ANKRD13D;SSH3
cg00683922_BC21	chr1	207069224	0.00411441	-0.156563
cg04119625_BC21	chr12	6430524	0.00411441	-0.0468819
cg10271819_BC21	chr7	139726231	0.00414446	-0.0513863
cg02435350_BC21	chr16	57654072	0.00414446	-0.0420161	ADGRG1;ADGRG1;ADGRG1;ADGRG1;ADGRG1;ADGRG1;ADGRG1;ADGRG1;ADGRG1;ADGRG1;ADGRG1;ADGRG1;ADGRG1;ADGRG1;ADGRG1;ADGRG1;ADGRG1;ADGRG1;ADGRG1;ADGRG1;ADGRG1;ADGRG1;ADGRG1;ADGRG1;ADGRG1;ADGRG1;ADGRG1;ADGRG1;ADGRG1
cg10938100_BC21	chr5	73783783	0.00416907	-0.0558474
cg08280829_BC21	chr6	33740408	0.00417241	-0.0803508
cg01831178_BC21	chr1	202858615	0.00417241	-0.0467759
cg21495609_TC21	chr11	69313221	0.00417241	-0.0734522
cg23489072_TC21	chr4	3389086	0.00417523	-0.0696463
cg00058226_BC21	chr22	30319010	0.00417523	-0.053878
cg04430911_BC21	chr1	36448748	0.00417523	-0.0659135
cg01546697_TC21	chr12	109115817	0.00418942	-0.0782844	ACACB
cg10205767_BC21	chr9	127762556	0.00420736	-0.0645128	SH2D3C;SH2D3C
cg08040565_TC21	chr10	102456364	0.00420736	-0.0647153
cg22013864_TC21	chr6	157521672	0.00421017	-0.070771
cg23586766_TC21	chr2	46914158	0.00421412	-0.0656776
cg14185446_TC21	chr19	55323498	0.00421412	-0.0919201
cg10257049_BC22	chr5	154850748	0.00421412	-0.0473657	FAXDC2
cg12000627_TC21	chr14	64673532	0.00424091	-0.0456045
cg20621944_BC21	chr7	2641589	0.00424091	-0.0473533
cg04982210_BC21	chr3	58120580	0.00424091	-0.0609152
cg17834505_BC21	chr5	78760482	0.00424091	-0.0522105
cg24495643_BC21	chr8	29373436	0.00424091	-0.0382142
cg20909017_BC21	chr12	54411561	0.00424399	-0.0340693
cg10893477_TC21	chr7	37265219	0.0042462	-0.0434654
cg23332713_TC21	chr1	19081384	0.00424953	-0.0636893	UBR4
cg01816936_BC21	chr12	123034341	0.00424953	-0.0403059
cg14184749_BC21	chr9	120403620	0.00425889	-0.0767428
cg14321148_BC21	chr9	129637424	0.00426139	-0.0550088	ASB6;ASB6;ASB6;ASB6;ASB6;ASB6
cg20995564_TC21	chr2	144414468	0.00426139	-0.173316
cg24982682_BC21	chr10	79094180	0.00426708	-0.0424837
cg14463696_TC21	chr9	136225928	0.00426708	-0.0551145
cg13728275_BC21	chr16	1938448	0.00426708	-0.0596162	MSRB1;MSRB1;MSRB1;MSRB1;MSRB1;MSRB1
cg02447854_TC21	chr11	72787644	0.00426708	-0.0725934
cg12741256_TC21	chr18	31652420	0.00426708	-0.0256751
cg10856034_TC21	chr11	3838640	0.00426708	-0.0275472
cg07231045_BC21	chr8	141209345	0.00426708	-0.0648221	SLC45A4;SLC45A4;SLC45A4;SLC45A4
cg01856351_BC21	chr4	39942757	0.00426708	-0.0575868
cg05928849_TC21	chr11	123122500	0.00426708	-0.0741441
cg14156592_TC21	chr7	107593174	0.00430636	-0.0727316
cg08605625_BC22	chr5	139690595	0.00430648	-0.062249
cg05488465_TC21	chr11	75771778	0.00430648	-0.0847383
cg14049087_BC21	chr2	60392085	0.00431664	-0.0360973	MIR4432HG
cg27660448_BC21	chr8	85842870	0.00431664	-0.0608181
cg20740903_TC21	chr17	78174718	0.0043597	-0.0765515	TK1;TK1;TK1;TK1;TK1;TK1
cg27366182_TC21	chr22	30270981	0.00436685	-0.0391128
cg26202579_BC21	chr22	29658240	0.00436685	-0.0414762	NF2;NF2;NF2;NF2;NF2;NF2;NF2;NF2;NF2
cg14302446_BC21	chr12	116054046	0.00436685	-0.0598048
cg16230352_TC21	chr8	42265640	0.00436841	-0.0620868
cg15700582_BC21	chr2	68733524	0.00436841	-0.0485078	ARHGAP25;ARHGAP25;ARHGAP25;ARHGAP25
cg23056811_TC21	chr1	159846131	0.00438224	-0.070639
cg10785340_BC21	chr5	135379887	0.00440397	-0.0430719
cg24863176_TC21	chr1	21592715	0.00440669	0.0622662
cg13388706_BC21	chr9	7178793	0.00440669	-0.0299366
cg22509732_BC21	chr17	39630232	0.0044118	-0.050682
cg24386592_BC21	chr13	109651980	0.00441218	-0.0716067
cg27097542_BC21	chr16	11612579	0.00441218	-0.0439997
cg14600987_BC21	chr11	1931448	0.00441218	-0.0465586
cg06894429_BC21	chr2	239280443	0.00441218	-0.0326966
cg07197230_TC21	chr22	17477599	0.00441218	-0.0573601	CECR2;CECR2;CECR2
cg00535797_TC21	chr1	32178408	0.0044501	-0.064147	TXLNA;TXLNA;TXLNA
cg26842964_TC21	chr1	15324441	0.00446957	-0.0585587
cg19181101_BC21	chr2	38654669	0.00448893	-0.0446833
cg13652008_TC21	chr2	33134289	0.00448956	-0.0845966	LTBP1;LTBP1;LTBP1;LTBP1;LTBP1;LTBP1;LTBP1;LTBP1;LTBP1;LTBP1;LTBP1;LTBP1;LTBP1;LTBP1;LTBP1;LTBP1;LTBP1;LTBP1;LTBP1;LTBP1;LTBP1;LTBP1;LTBP1;LTBP1;LTBP1
cg00053732_TC21	chr20	44582380	0.00449238	-0.0637353	PKIG
cg01252046_TC21	chr1	116879427	0.00449238	-0.0398286
cg22193912_BC11	chr17	81923647	0.00451795	-0.098632	MAFG
cg21567649_TC21	chr2	43018503	0.00451795	-0.068966
cg09207064_BC21	chr6	15754851	0.00451795	-0.0598234
cg12489601_BC21	chr8	27611628	0.00451795	-0.0312868	CLU;MIR6843;CLU
cg24759108_TC21	chr10	124534832	0.00451795	-0.0331068
cg13904285_TC21	chr9	89994381	0.00451795	-0.071703
cg24622660_BC21	chr19	46030789	0.00451795	-0.0566827
cg10236239_BC21	chr2	108378058	0.00453019	-0.0367896	SULT1C4;SULT1C4;SULT1C4;SULT1C4;SULT1C4;SULT1C4
cg17651632_TC21	chr12	54414070	0.00454908	-0.0557078
cg27352433_BC21	chr6	89321683	0.00456472	-0.0477552
cg17672639_BC21	chr8	23541495	0.00461677	-0.0626351
cg25858852_BC21	chr17	14352452	0.00461677	-0.0659105
cg10132627_TC21	chr22	42959965	0.00461677	-0.0455702	PACSIN2;PACSIN2;PACSIN2;PACSIN2
cg16346169_BC21	chr13	99228099	0.00461677	-0.0353463
cg10964179_BC21	chr1	248859683	0.00461677	-0.0586205	ZNF692;ZNF692;ZNF692;ZNF692;ZNF692
cg06874208_BC21	chr5	160268987	0.00461677	-0.0523969
cg20978599_BC21	chr4	41934716	0.0046201	-0.049261	TMEM33
cg10100194_BC21	chr6	131575980	0.00462094	-0.0818146
cg23295467_BC21	chr13	52204109	0.00462094	-0.0406852
cg19712643_BC21	chr14	75296928	0.00462094	-0.0679424
cg06617936_TC21	chr8	6939030	0.00463182	-0.0687435	DEFA4
cg24684415_TC21	chr1	151001710	0.00463182	-0.0511726
cg19854928_BC21	chr14	91870348	0.00463182	0.0736652	FBLN5;FBLN5;FBLN5;FBLN5;FBLN5;FBLN5;FBLN5;FBLN5
cg23205516_BC21	chr18	7174646	0.00463182	-0.0673808
cg17742559_TC21	chr17	28741477	0.00463182	-0.0498884	NEK8
cg20286128_TC21	chr15	40902705	0.00463182	-0.0273808	VPS18
cg10269619_TC21	chr5	32395192	0.00463182	-0.0734917	ZFR;ZFR;MIR579
cg07656520_BC21	chr18	9658172	0.00463182	-0.0701187
cg14480520_TC21	chr9	136714527	0.00463182	-0.0454903
cg12827760_TC21	chr1	220876754	0.00463182	-0.0402306
cg07599389_BC21	chr6	4890044	0.00463182	-0.0458491	CDYL;CDYL
cg25178952_BC21	chr20	34063136	0.00463182	-0.0598487
cg00118808_BC21	chr9	129335652	0.00463182	-0.0411326	LINC01503;LINC01503
cg18138635_TC21	chr8	66787650	0.00469557	-0.0674192
cg24909660_TC21	chr11	47254918	0.00469557	-0.0454674
cg26002422_BC21	chr19	19378037	0.00469557	-0.0592079
cg06559306_TC21	chr15	42100552	0.00469557	-0.0732943
cg14551227_BC21	chr10	96741101	0.00469557	-0.0631906
cg01510429_BC21	chr1	160375628	0.0047324	-0.0428472
cg08290618_TC21	chr16	81804431	0.0047373	-0.0547567
cg19840155_TC21	chr14	90645124	0.00475059	-0.05932
cg16502747_BC21	chr14	23062416	0.0047565	-0.0738784	ACIN1;ACIN1;ACIN1;ACIN1;ACIN1;ACIN1
cg23697633_TC21	chr13	76848753	0.00476514	-0.058896
cg06617406_TC21	chr3	8980722	0.00476514	-0.0602623	SRGAP3;SRGAP3;SRGAP3;SRGAP3
cg17054650_TC21	chr17	27560134	0.00477436	-0.0655181	KSR1;KSR1
cg09830203_BC21	chr19	8504416	0.00479394	-0.0389219
cg03568673_BC21	chr13	20222077	0.00479422	-0.0690152	GJB6;GJB6;GJB6;GJB6;GJB6;GJB6;GJB6;GJB6;GJB6;GJB6;GJB6;GJB6;GJB6;GJB6
cg01999566_TC21	chr6	30656672	0.00479422	-0.0404094	DHX16;DHX16;DHX16
cg21315017_TC21	chr20	50585005	0.0048034	-0.077145	PTPN1;PTPN1;PTPN1;PTPN1;MIR645
cg03719830_TC21	chr20	32111949	0.0048034	-0.0636281
cg08895113_BC21	chr5	172775938	0.0048034	-0.197667
cg18325192_BC21	chr8	19682885	0.00486467	-0.0655821	CSGALNACT1;CSGALNACT1
cg14135809_TC21	chr9	137608474	0.0048998	-0.0495508
cg16910101_TC21	chr1	19370437	0.0048998	-0.0554426
cg13306190_BC21	chr11	119680700	0.0048998	-0.0403047
cg06868432_BC21	chr5	34042416	0.0048998	-0.0518967
cg16945415_TC21	chr3	126261252	0.0048998	-0.0432571
cg20794948_TC21	chr15	90558383	0.00495566	-0.0548002
cg09566995_BC21	chr11	1299404	0.00496152	-0.0485664
cg20787447_BC21	chr14	58439022	0.00496152	-0.0475632	KIAA0586
cg18626635_BC21	chr19	10751424	0.00498142	-0.0598152
cg26537814_TC21	chr10	47248911	0.00500238	-0.0209296
cg26638520_BC21	chr19	18173235	0.00501659	-0.0530419	IFI30
cg13277939_TC21	chr14	39266007	0.00501659	-0.0548036	MIA2-AS1;MIA2;MIA2;MIA2;MIA2;MIA2;MIA2;MIA2;MIA2;MIA2;MIA2;MIA2;MIA2;MIA2;MIA2;MIA2;MIA2;MIA2;MIA2;MIA2;MIA2;MIA2;MIA2;MIA2;MIA2;MIA2;MIA2;MIA2
cg21279677_TC21	chr12	124716876	0.00501659	-0.0466349
cg02891579_TC21	chr10	101064055	0.00502282	-0.0373141
cg27001282_TC21	chr17	64332224	0.00502282	-0.0460292
cg03948781_TC21	chr1	205210455	0.00503202	-0.0356538
cg25199876_BC21	chr22	35328779	0.00503579	-0.0696477
cg03731797_TC21	chr19	42396388	0.00504328	-0.0326176	LIPE-AS1;LOC101930071
cg09092584_BC21	chr11	27358724	0.00505473	-0.0912963
cg07089950_BC21	chr6	43802006	0.00505473	-0.0580442
cg08757768_BC21	chr19	2423334	0.00505473	-0.058635
cg06661904_TC21	chr12	120937300	0.00505989	-0.0558191
cg05628049_TC21	chr3	42072132	0.00505989	-0.0473911
cg07188863_BC21	chr11	110184700	0.00506242	-0.0623336
cg16275316_TC21	chr11	73405213	0.00506242	-0.0712412	FAM168A;FAM168A;FAM168A;FAM168A;FAM168A;FAM168A
cg23258615_BC21	chr10	80201712	0.00506242	-0.0435209
cg03580065_BC21	chr10	97423603	0.00506242	-0.0484535
cg07013698_BC21	chr17	82216904	0.00506242	-0.0522922
cg16194223_BC21	chr11	34439986	0.00506242	-0.0298024
cg11807649_TC21	chr22	43094240	0.00508763	-0.0509989
cg14194193_TC21	chr9	121305944	0.00511541	-0.0516471
cg18463686_BC21	chr7	141946890	0.0051272	-0.0617525	CLEC5A;CLEC5A;CLEC5A;CLEC5A
cg24881014_BC21	chr5	151059195	0.0051272	-0.0414741
cg25853622_BC21	chr3	188707468	0.00513788	-0.0541633
cg21029059_TC21	chr16	3589228	0.00513788	-0.0664856	SLX4
cg14193752_BC21	chr9	121272234	0.00513792	-0.0279182
cg24777950_BC21	chr14	24576915	0.00515272	-0.0689258	CTSG
cg13149979_TC21	chr16	75105697	0.00515272	-0.0545965
cg27552857_BC11	chr19	4542854	0.00515272	-0.0844044	SEMA6B;SEMA6B
cg02266822_BC21	chr2	7031885	0.00515272	-0.0323248
cg05903569_BC21	chr3	183537562	0.00515272	-0.0445836
cg22560646_BC21	chr17	43019479	0.00515272	-0.0458591
cg08966997_TC21	chr7	30390050	0.00516733	-0.0564102	LINC01176
cg10453850_BC21	chr6	32937543	0.00516733	-0.0425694
cg02773183_BC21	chr5	56608296	0.00518865	-0.0327399
cg20518353_BC21	chr15	58331754	0.00518865	-0.0747573
cg13304825_TC21	chr17	81323748	0.00518865	-0.0645072
cg13581015_TC21	chr12	1660658	0.00518865	-0.066433	MIR3649
cg08800144_BC21	chr20	1820837	0.00518865	-0.0594582
cg14145537_TC21	chr20	291836	0.00518865	-0.0495559	C20orf96;C20orf96
cg07223926_BC21	chr7	37259777	0.00518865	-0.0474505
cg00216676_BC21	chr11	134242488	0.00518865	-0.0524179
cg03801286_TC21	chr21	34512210	0.00518865	-0.0597752	KCNE1;KCNE1;KCNE1;KCNE1;KCNE1
cg25618457_TC21	chr2	218322572	0.00518865	-0.0505177	PNKD
cg23379806_TC21	chr10	14608661	0.00518865	-0.0386815
cg08126118_TC21	chr13	43356782	0.00518865	-0.0724639
cg11891503_BC21	chr10	11573775	0.00518865	-0.0343588	USP6NL;USP6NL
cg15743985_TC21	chr19	35328906	0.00518865	-0.0447196	CD22;CD22;CD22;CD22;CD22
cg16621344_TC21	chr11	74055903	0.00518865	-0.0532577
cg22396850_BC21	chr17	42969136	0.00518865	-0.0517922	PTGES3L;PTGES3L;PTGES3L;PTGES3L;PTGES3L;PTGES3L
cg26443127_BC22	chr10	31698302	0.00518865	-0.063663
cg17291840_BC21	chr9	129817237	0.00518865	-0.0457125
cg06461171_BC21	chr4	38601557	0.00518865	-0.0497658	KLF3-AS1
cg22406187_TC21	chr5	172133330	0.00518865	-0.0573523
cg21836254_TC21	chr16	83803037	0.00518865	-0.0606559
cg06815444_BC21	chr20	46359384	0.00518865	-0.060096
cg22699725_TC21	chr1	207069241	0.00518865	-0.129836
cg09463096_TC21	chr6	39209432	0.00518865	-0.0490492
cg03877179_TC21	chr2	219603994	0.00518865	-0.0370674
cg19647567_TC21	chr5	177508304	0.00518865	-0.0710694	DOK3;DOK3;DOK3;DOK3;DOK3;DOK3;DOK3;DOK3;DOK3;DOK3;DOK3;DOK3;DOK3
cg02609911_BC21	chr8	133178287	0.00518865	-0.0602061
cg18065599_TC21	chr11	47947443	0.00518865	-0.0542613
cg07298177_TC21	chr16	85544241	0.00518865	-0.0731076
cg23653430_TC21	chr18	63100220	0.00518865	-0.044303
cg19024476_BC21	chr5	10505636	0.00518865	-0.0495183
cg14230151_BC21	chr9	124282214	0.00518865	-0.0426496
cg16263499_TC21	chr18	44826666	0.00523638	-0.060331
cg12298464_TC21	chr20	34063067	0.00529455	-0.0567861
cg16061865_TC21	chr11	16785922	0.00531391	-0.0691936
cg26861460_TC21	chr22	44179575	0.00531391	-0.0585213	PARVG
cg17517296_BC21	chr2	42880318	0.00531391	-0.0589155
cg13086983_TC21	chr1	21338317	0.00532513	-0.0498708
cg21588982_BC21	chr19	568176	0.00532719	-0.0700961
cg07143125_TC21	chr11	48088493	0.00533113	-0.0788574
cg07461953_TC21	chr7	151806516	0.00538466	-0.0595417	LOC644090
cg22773231_TC21	chr7	41010513	0.00538466	-0.0720058
cg05226072_BC21	chr2	60214111	0.00539943	-0.0498697
cg15570017_TC21	chr4	26273850	0.00542792	-0.0335669
cg21707667_BC21	chr16	72042336	0.00543016	-0.0353853
cg16178786_TC21	chr13	99280333	0.00543016	-0.0543988
cg15848824_BC21	chr6	137732322	0.00543016	-0.0605975
cg21577598_BC21	chr17	82126875	0.00543016	0.089591
cg16785938_TC21	chr4	10021360	0.00543016	-0.0635622	SLC2A9
cg11409438_BC21	chr11	64887642	0.00543016	-0.0618488
cg20499981_TC21	chr15	63806394	0.00543016	-0.0464736
cg10045925_TC21	chr2	64192337	0.00543016	-0.068016
cg01497262_TC21	chr2	43408591	0.00543016	-0.0761567
cg19637373_TC21	chr14	68599307	0.00543016	-0.048031
cg24838436_BC21	chr14	64716830	0.00543016	-0.04977
cg24155427_TC21	chr1	30769204	0.00543016	-0.032864
cg02960718_TC21	chr2	69945710	0.00543016	-0.0612807
cg04709771_TC21	chr16	596395	0.00543016	-0.0664906
cg01526089_TC21	chr17	3916096	0.00543426	-0.069986	P2RX1
cg06303635_BC21	chr10	45463311	0.00543426	-0.0843918	MARCHF8
cg16651347_BC21	chr1	175073161	0.00543426	-0.0646331
cg11720785_BC21	chr18	49054018	0.00543426	-0.0495663
cg18556040_BC21	chr13	28622574	0.00543426	-0.0531935
cg26999340_TC21	chr8	104412483	0.00543426	-0.0550865
cg20697025_BC11	chr7	1513567	0.00543928	-0.0434918
cg11328572_BC21	chr1	92516095	0.00543928	-0.0473598
cg05511431_BC21	chr6	15067136	0.00546612	-0.0605714
cg27474147_BC21	chr5	179780532	0.0054785	-0.0753256
cg10718056_TC21	chr6	28916822	0.0054785	-0.0599178
cg18208940_BC21	chr12	120720089	0.00549808	-0.0433418	UNC119B;UNC119B
cg20123134_BC21	chr22	24519773	0.0054998	-0.0651773
cg25372918_BC21	chr20	50034053	0.00550126	-0.0471413
cg00795812_TC21	chr2	241859857	0.00550717	0.0921674	PDCD1
cg22054289_BC21	chr17	3003703	0.00551343	-0.0421187
cg06323332_TC21	chr16	4664228	0.00551821	-0.0326767
cg07561747_TC21	chr1	201014185	0.00552803	-0.0578054
cg09341616_BC21	chr1	221751516	0.00554678	-0.0549543
cg10183963_BC21	chr9	134371885	0.00554678	-0.0547345
cg02097511_BC21	chr1	55053443	0.00554678	-0.0546336
cg14919455_BC21	chr6	7167235	0.00554678	-0.0729782
cg13186559_TC21	chr10	79094278	0.00554678	-0.0409422
cg09093275_BC21	chr7	51324681	0.00554678	-0.0506585
cg14018648_BC21	chr17	7179696	0.00555501	-0.0508138	ASGR1;ASGR1
cg24924295_TC21	chr17	1095864	0.00556211	-0.0562303
cg02273797_TC21	chr1	32725552	0.0055657	-0.0203926
cg00716819_TC21	chr10	70122869	0.0055657	-0.0519832
cg05423480_TC21	chr15	64897395	0.0055657	-0.0534302
cg16971499_TC21	chr18	77211869	0.0055657	-0.0550051
cg22726370_BC21	chr16	28163773	0.0055657	-0.0723566
cg03762242_TC21	chr17	10036687	0.0055657	-0.0418198	GAS7
cg18245281_BC21	chr20	59008021	0.0055657	-0.0407036	CTSZ
cg13913040_BC21	chr20	23126596	0.0055657	-0.0546048
cg21189440_BC21	chr2	113855192	0.0055657	-0.0353544
cg27269112_TC21	chr2	218382246	0.0055657	-0.0625973	SLC11A1
cg10552271_BC21	chr21	33265704	0.0055657	-0.0437806	IL10RB-DT;IL10RB
cg05293381_TC21	chr2	85401961	0.0055657	-0.0711003
cg02761502_BC21	chr8	97831226	0.0055657	-0.0767683
cg01119452_BC21	chr7	37248245	0.00559139	-0.0565109
cg08317046_TC21	chr9	98248462	0.00559139	-0.0537274
cg01541570_BC21	chr10	97408629	0.00559139	-0.0531477
cg21811196_TC11	chr16	81497995	0.00559139	-0.075664
cg18379641_TC21	chr12	131896639	0.00559139	-0.0337728
cg26929044_BC21	chr13	95337215	0.00559139	-0.0453998
cg12850819_BC21	chr22	21943004	0.00559186	-0.0512446	PPM1F-AS1
cg25723331_BC21	chr11	44592430	0.0056324	-0.0746373
cg02264875_TC21	chr2	128169835	0.0056324	-0.051012
cg25518066_BC21	chr2	207134320	0.0056324	-0.061462	KLF7
cg17056607_TC21	chr17	74712957	0.00563271	-0.0278423	CD300LF;CD300LF;CD300LF;CD300LF;CD300LF;CD300LF;CD300LF;CD300LF
cg00554419_TC21	chr1	33347214	0.00563271	-0.0422638
cg20373393_BC21	chr10	71729519	0.00563795	-0.0385722
cg17932662_BC21	chr1	202154314	0.00563795	-0.0805791	PTPN7;PTPN7;PTPN7;PTPN7;PTPN7;PTPN7;PTPN7
cg16481602_BC21	chr11	65775676	0.00563795	-0.0535832	AP5B1;AP5B1
cg14151424_BC21	chr14	75284476	0.00563795	-0.0470907
cg23977923_TC21	chr19	4547442	0.00563795	-0.0418335
cg17473673_BC21	chr19	15479759	0.00564824	-0.0505814	PGLYRP2;PGLYRP2
cg11072837_BC21	chr10	104033600	0.00564843	-0.078737
cg09275986_TC21	chr1	5975733	0.00564877	-0.0506001
cg21421170_BC21	chr1	41752143	0.00565161	-0.0382994
cg21484170_BC21	chr8	28339355	0.00567548	-0.0402321	PNOC;PNOC
cg00483030_BC21	chr17	79836710	0.00567548	-0.0451692
cg22249254_TC21	chr4	40554135	0.00570193	-0.0679376
cg25816367_BC21	chr21	34957184	0.00570193	-0.062772
cg02771304_BC21	chr2	46547660	0.00571019	-0.0464735
cg14700769_BC21	chr3	194003731	0.00571019	-0.0310229	LINC02026
cg18721250_BC21	chr22	38289841	0.00571036	-0.0727248
cg04375685_BC21	chr19	56113352	0.00571697	-0.0465093
cg13803488_BC21	chr1	15083864	0.00571697	-0.0484382
cg14476266_TC21	chr2	71077352	0.00573657	-0.0596024
cg11204397_TC21	chr16	3580517	0.00576327	-0.0392087
cg22742677_TC21	chr17	58375483	0.00576633	-0.07242
cg26488533_TC21	chr22	46971520	0.00576633	-0.0372011
cg08584498_BC21	chr1	56495841	0.00576922	-0.0599531	PLPP3;PLPP3
cg04865732_TC21	chr3	48528264	0.0057903	-0.058193
cg01678316_BC21	chr13	80037048	0.0057903	-0.0271461
cg27063453_BC21	chr2	120203474	0.00582311	-0.060947
cg14220104_BC21	chr11	18081498	0.00583001	-0.0670639	SAAL1
cg13250178_BC21	chr10	79274392	0.00583001	-0.0629351
cg26387807_TC21	chr7	139772326	0.00583771	-0.0566462
cg07549042_BC21	chr4	10021491	0.00587183	-0.0349106	SLC2A9;SLC2A9
cg07074766_TC21	chr9	2161749	0.00590148	-0.0994769	SMARCA2;SMARCA2;SMARCA2;SMARCA2;SMARCA2;SMARCA2;SMARCA2
cg24553417_TC21	chr13	49670658	0.00590148	-0.0677069
cg14463959_TC21	chr1	159085077	0.00590148	-0.0688855
cg09393053_TC21	chr6	33739733	0.00590148	-0.063991
cg26406089_TC21	chr22	42803756	0.00590181	-0.0780565
cg03848616_BC21	chr2	177232451	0.00590181	-0.0775601	NFE2L2;NFE2L2;NFE2L2;NFE2L2;NFE2L2;NFE2L2;NFE2L2;NFE2L2
cg21616897_BC21	chr2	74385473	0.00590192	-0.0605068	DCTN1-AS1;DCTN1-AS1;DCTN1-AS1;DCTN1-AS1
cg15419081_BC21	chr11	74462888	0.00590921	-0.0380514
cg23818106_TC21	chr17	10036578	0.00590921	-0.0629609	GAS7;GAS7
cg05191405_BC21	chr2	174025267	0.00590921	-0.0325093	LINC01960
cg17664674_BC21	chr12	55975758	0.00590921	-0.0560758
cg15033222_BC21	chr2	20728191	0.00594466	-0.0614578
cg02738234_BC21	chr2	43234222	0.00597922	-0.0629773
cg12926693_BC21	chr6	36697834	0.00597922	-0.0567571	RAB44;RAB44
cg00838663_BC21	chr2	10410557	0.00597922	-0.0367122
cg17404922_BC21	chr12	26831392	0.00597922	-0.0599153
cg03969407_TC21	chr16	85912745	0.00597922	-0.0696355
cg24868305_BC21	chr1	225811028	0.00599365	-0.0571552
cg01247747_TC21	chr12	123268180	0.00599378	-0.0453987	CDK2AP1;CDK2AP1
cg18083519_BC21	chr11	8705453	0.0060044	-0.0511591
cg19869035_BC21	chr7	2614321	0.0060044	-0.0609601	IQCE;IQCE;IQCE;IQCE
cg24636872_TC21	chr19	46830180	0.0060044	-0.0255735
cg19851291_TC21	chr19	35909535	0.0060044	-0.0253777	TYROBP;TYROBP;TYROBP;TYROBP;TYROBP
cg05722458_TC21	chr17	40106229	0.0060044	-0.0568396
cg21741510_TC21	chr16	75054348	0.0060044	-0.0473488
cg23627542_TC21	chr18	59917651	0.0060301	-0.0431275
cg15875887_BC21	chr11	503620	0.00603247	-0.0323665
cg14663914_BC21	chr19	827739	0.00605315	-0.051869	AZU1
cg18177440_TC21	chr12	118210275	0.00605976	-0.0858184
cg13886363_BC21	chr9	88425753	0.00606734	-0.0638658
cg06578434_BC21	chr19	1155226	0.00606734	-0.0669185
cg22138408_BC21	chr16	85506205	0.00607616	-0.0819134
cg08004360_BC21	chr5	56530210	0.00607695	-0.0765021
cg26290716_BC21	chr14	91396469	0.00607695	-0.0638232
cg26348532_TC21	chr22	39462617	0.00607695	-0.0406084
cg12555844_TC21	chr22	44172457	0.00609567	-0.0413327	PARVG;PARVB;PARVB;PARVB;PARVB;PARVB;PARVB;PARVB;PARVB
cg22075107_TC21	chr17	4257199	0.00614744	-0.037542
cg02512647_BC21	chr17	48442921	0.00615065	-0.0469993
cg21285555_BC21	chr8	51858906	0.00615638	-0.075749
cg24595580_TC21	chr15	100350791	0.00615638	-0.0641458	SPATA41;SPATA41
cg21221263_BC21	chr2	134175608	0.00615638	-0.0514718
cg08363067_TC21	chr16	16076228	0.00615638	-0.0512783
cg16651044_BC21	chr11	76769872	0.00615663	-0.0526726
cg02787689_BC21	chr8	6970581	0.00615663	-0.0752977	DEFA10P
cg16075399_BC21	chr1	31856892	0.00616225	-0.0772534
cg07853397_BC21	chr13	45372978	0.00616228	-0.0774031
cg13763047_TC21	chr8	58594834	0.00616395	-0.0377979
cg07147544_BC21	chr9	129554689	0.00616857	-0.0374846
cg23835405_BC21	chr11	33173079	0.00616857	-0.0494633
cg14137458_BC21	chr9	114004592	0.00616857	-0.0795861
cg16023546_BC21	chr5	10582316	0.00617146	-0.076775
cg26724470_TC21	chr1	184368558	0.00621924	-0.053055
cg09358725_TC21	chr11	33892541	0.00623057	-0.0628068	LMO2
cg10533990_TC21	chr11	72135687	0.00623057	-0.0549014	FOLR3;FOLR3
cg02613675_TC21	chr2	29317348	0.00623057	-0.0467605
cg06033320_BC21	chr8	65837875	0.00623057	0.0949302
cg04437043_TC21	chr2	241859809	0.00624478	0.0821216	PDCD1
cg19839282_BC21	chr22	31643163	0.00624478	-0.0820329
cg06512205_BC21	chr8	17254231	0.00624478	-0.0302666
cg10650269_TC21	chr2	69976763	0.00624977	-0.0739701
cg04315688_BC21	chr1	147721835	0.00625294	-0.0640145
cg00669652_BC21	chr19	4559613	0.00625294	-0.0550892	SEMA6B;SEMA6B
cg23518762_TC21	chr5	139481225	0.00625294	-0.0418121	STING1;STING1;STING1;STING1
cg01492538_TC21	chr7	2734909	0.00625294	-0.0517707
cg20636248_BC21	chr10	119680333	0.00625294	-0.0707536
cg04272820_TC21	chr17	40072285	0.00628287	-0.0532354
cg10784983_BC21	chr11	43687647	0.00628925	-0.0708551
cg01442543_BC21	chr1	154453651	0.00630039	-0.0571353
cg15511120_TC21	chr11	6576889	0.00630251	-0.0588881
cg25754958_TC11	chr1	202161564	0.00630251	-0.0710652	PTPN7;PTPN7;PTPN7;PTPN7;PTPN7;PTPN7;PTPN7
cg22733946_TC21	chr5	10451615	0.00630251	-0.0567812
cg26488183_TC21	chr15	74902764	0.00630251	-0.0504342	FAM219B;FAM219B;FAM219B;FAM219B;FAM219B;FAM219B;FAM219B;FAM219B;FAM219B;FAM219B;FAM219B;FAM219B;FAM219B;FAM219B;FAM219B;FAM219B;FAM219B;FAM219B;FAM219B
cg00169856_BC21	chr15	98754539	0.00630251	-0.0443148
cg12667294_BC21	chr2	222805762	0.00630251	-0.0592076
cg02144770_TC21	chr2	175036252	0.00630251	-0.0501318
cg20084702_TC21	chr20	37701958	0.00630357	-0.0766498
cg11763797_TC21	chr17	30433603	0.00630357	-0.0756877
cg20453370_BC21	chr3	172649023	0.00630675	-0.0705215
cg00030432_TC21	chr7	100431351	0.0063085	-0.093681	MEPCE;MEPCE;MEPCE;MEPCE;MEPCE;MEPCE;MEPCE;MEPCE;MEPCE
cg09424638_TC21	chr6	35919218	0.0063085	-0.0341166
cg07293059_TC21	chr20	62951569	0.0063085	-0.0992911	SLC17A9;SLC17A9
cg07984817_BC21	chr13	29860258	0.0063085	-0.106125
cg00830282_TC21	chr1	58883483	0.0063085	-0.0294081
cg00113247_BC21	chr5	149409552	0.0063085	-0.0600965
cg14267587_BC21	chr9	126885256	0.0063085	-0.0485666	ZBTB34;ZBTB34;ZBTB34;ZBTB34
cg13474450_BC21	chr8	141212586	0.0063085	-0.0828714
cg25509467_BC21	chr20	32035046	0.0063085	-0.0577492
cg02635237_BC21	chr14	92665852	0.0063085	-0.028028
cg16052025_BC21	chr1	2246575	0.0063085	-0.0533118
cg09800357_TC21	chr19	19464009	0.00631114	-0.0516441
cg03739609_TC21	chr6	31587239	0.00631398	-0.0600713	LST1;LST1;LST1;LST1;LST1;LST1;LST1;LST1;LST1;LST1;LST1;LST1;LST1;LST1
cg16640599_BC21	chr4	118810976	0.00632034	-0.0566387
cg19204843_TC21	chr4	184355208	0.00632629	-0.0386337	LINC02363
cg13047929_TC21	chr3	187965008	0.0063408	-0.0967765	LINC01991
cg09763373_BC21	chr16	546899	0.00635628	-0.0706906	CAPN15
cg18554789_BC21	chr7	139732379	0.00635628	-0.037009
cg26019682_BC21	chr22	17064876	0.00636374	-0.0614362
cg15831580_TC21	chr10	132420439	0.00637784	-0.0611749
cg03961485_BC21	chr5	176975448	0.00637784	-0.0656888	UIMC1;UIMC1;UIMC1;UIMC1;UIMC1;UIMC1
cg08352329_BC21	chr8	6425659	0.00637784	-0.0512409
cg07660204_TC21	chr4	3389448	0.00637784	-0.0411858
cg01914652_BC21	chr15	90035155	0.00637784	-0.0482703
cg02499139_BC21	chr3	171428548	0.00637784	-0.0333038
cg15015109_TC21	chr17	67140364	0.00637784	-0.0810911
cg03664994_BC21	chr2	55019466	0.00637784	-0.063584
cg17536959_TC21	chr2	218156299	0.00637784	-0.0653544
cg17289718_TC21	chr12	11774210	0.00637784	-0.0303069
cg09858431_BC21	chr8	143350153	0.00642503	-0.035105
cg17925829_BC21	chr19	35908426	0.00642898	-0.0351501	TYROBP;TYROBP;TYROBP;TYROBP;TYROBP
cg25070639_BC21	chr17	43018676	0.00642898	-0.0480874	VAT1
cg10667895_BC21	chr2	101961414	0.00642898	-0.0491322
cg11239823_TC21	chr1	226109634	0.00642898	-0.0347113
cg22951628_BC21	chr7	74226775	0.00642898	-0.037229
cg19701828_BC21	chr2	218370792	0.00651761	-0.0467825
cg05180856_BC21	chr15	90884826	0.00651761	-0.0651284	FES;FES
cg04813175_TC21	chr9	7977013	0.00652728	-0.0431063
cg21137897_BC21	chr1	26543146	0.00654756	-0.0437032	RPS6KA1;RPS6KA1
cg07516556_TC21	chr5	1474981	0.00655827	-0.0881217
cg14002061_BC21	chr5	17402315	0.0065672	-0.0534008
cg22121892_BC21	chr13	99542935	0.0065672	0.116313
cg23979146_TC21	chr12	122744324	0.0065672	-0.0844259
cg22698501_BC21	chr19	3521296	0.0065672	-0.0722405
cg01870907_BC21	chr17	79801888	0.0065672	-0.023811
cg19896824_TC21	chr11	128685634	0.0065672	-0.0568357	FLI1
cg23973300_TC21	chr19	4390109	0.0065672	-0.059606
cg27591502_TC21	chr5	169875812	0.0065672	-0.0782405
cg17852326_BC21	chr1	220882622	0.0065672	-0.0478413
cg20335425_BC11	chr1	153390788	0.0065672	-0.0714703
cg22919558_BC21	chr17	73667690	0.0065672	-0.0892848
cg20281375_TC21	chr19	13835956	0.0065672	-0.0338612	MIR23AHG
cg10901323_BC21	chr4	76597847	0.0065672	-0.0478548
cg04099543_BC21	chr11	73272360	0.0065672	-0.0626959	P2RY6;P2RY6;P2RY6;P2RY6;P2RY6;P2RY6;P2RY6;P2RY6;P2RY6;P2RY6;P2RY6
cg15453278_TC21	chr11	67367136	0.0065672	-0.0542829
cg23422774_TC21	chr12	65882508	0.0065672	-0.0519669	HMGA2-AS1;HMGA2-AS1;HMGA2-AS1
cg01005905_BC21	chr20	44496177	0.0065672	-0.062332
cg10519313_TC21	chr2	201209130	0.0065672	-0.0408212	CASP10;CASP10;CASP10;CASP10;CASP10;CASP10;CASP10
cg09508450_BC21	chr11	76678507	0.0065672	-0.0269899
cg18019970_TC21	chr7	94251156	0.0065672	-0.0467919
cg22803868_TC21	chr17	28718146	0.0065672	-0.041514	RAB34;RAB34;RAB34;RAB34;RAB34;RAB34;RAB34;RAB34;RAB34;RAB34;RAB34
cg14953126_BC21	chr10	71729214	0.0065672	-0.0589308
cg01276573_TC21	chr17	30345050	0.0065672	-0.0533564
cg11168614_BC21	chr14	86713024	0.0065672	-0.0806483
cg22400420_BC22	chr1	183882108	0.00656854	-0.0761433
cg19557858_BC21	chr14	59337622	0.00656854	-0.0492963
cg05103064_BC21	chr10	7269538	0.00656854	0.0571138
cg22559570_BC21	chr5	10671235	0.00656854	-0.0876599
cg18654697_BC21	chr7	101803391	0.00656854	-0.0809471
cg01626885_TC21	chr15	45645559	0.00658079	-0.0403911
cg09554856_TC21	chr11	33893099	0.0065822	-0.0389874	LMO2
cg14917096_BC21	chr7	105679194	0.0065822	-0.0288498	ATXN7L1;ATXN7L1
cg06744540_BC21	chr7	141946925	0.0065822	-0.0409971	CLEC5A;CLEC5A;CLEC5A;CLEC5A
cg16001689_BC21	chr6	134721067	0.0065822	-0.0345609
cg04261496_TC21	chr7	4713371	0.0065822	-0.0568947
cg08812862_BC21	chr11	65132304	0.00658259	-0.0587694	SYVN1;SYVN1
cg22812781_BC21	chr17	64159379	0.00659601	-0.105959
cg01848775_TC21	chr1	204285922	0.00659601	-0.0550734
cg23206115_BC21	chr6	157645868	0.00659601	-0.0673735
cg01565774_BC21	chr12	56020749	0.00662159	-0.0323761	IKZF4;IKZF4;IKZF4
cg16811856_BC21	chr3	125110839	0.00662174	0.116436
cg12156887_TC21	chr17	19980403	0.00665863	-0.0432658
cg10603454_BC21	chr12	113967256	0.00665863	-0.0606625	RBM19;RBM19;RBM19
cg24501381_BC21	chr1	42535401	0.00665863	-0.0811066
cg20935509_BC21	chr16	547192	0.00665863	-0.0757582	CAPN15
cg24420366_BC21	chr10	3896349	0.00665863	-0.0755964
cg26843872_BC21	chr16	30357471	0.00665863	-0.0430792	TBC1D10B;TBC1D10B
cg11358405_TC11	chr15	90839742	0.00665863	-0.0456725
cg05116792_BC21	chr5	98941674	0.00665863	-0.0593623
cg17801864_TC21	chr20	46550706	0.00668647	-0.0381059	OCSTAMP
cg12365951_BC21	chr9	35758879	0.00669084	-0.0423333
cg00578614_BC21	chr6	30102626	0.00673034	-0.0507686
cg09886578_TC21	chr1	209674335	0.00674997	-0.0502447	G0S2
cg17075045_TC21	chr18	10305101	0.00674997	-0.0591016
cg26065247_TC21	chr7	37694450	0.00677235	-0.0565324
cg00640600_TC21	chr1	40390360	0.00677235	-0.0544437
cg15528736_BC21	chr19	49512523	0.00677235	-0.0573096	FCGRT;FCGRT
cg03087395_BC21	chr2	85401849	0.00677235	-0.0631582	CAPG;CAPG;CAPG;CAPG;CAPG;CAPG
cg14844584_BC21	chr20	49230995	0.00677235	-0.0435638
cg12049875_BC21	chr20	19975224	0.00677235	-0.0700535	RIN2;RIN2;RIN2
cg20375030_TC21	chr6	137728993	0.00677235	-0.0552552
cg12621166_TC21	chr10	49360329	0.00677235	-0.0686368
cg03692832_BC21	chr12	726250	0.00677235	-0.0391164
cg13229972_BC21	chr1	109792396	0.00677235	-0.0519335
cg21458064_TC21	chr2	232014263	0.00677235	-0.0491662
cg11139713_BC21	chr7	66036995	0.00677235	-0.0912189
cg16864411_BC21	chr13	99312573	0.00677235	-0.0393171
cg01348714_TC21	chr5	139488514	0.00677235	-0.0571702
cg27516975_BC21	chr2	42936507	0.00677235	-0.0533364
cg16303353_TC21	chr12	2284518	0.00677235	-0.0432532
cg04274740_TC21	chr2	231702111	0.00677235	-0.0463216
cg14288981_TC21	chr9	128149353	0.00677235	-0.0799093	LCN2
cg03296714_BC21	chr12	32534303	0.00686527	-0.0274742	FGD4;FGD4;FGD4;FGD4
cg06065778_TC21	chr12	116182281	0.00686527	-0.0284385
cg20133901_TC21	chr3	51568105	0.00686533	-0.0464661
cg02372723_BC21	chr11	48081496	0.0068659	-0.0726922
cg03005890_TC21	chr21	36534909	0.0068659	-0.0505586
cg08233588_TC21	chr5	177462264	0.0068659	-0.0925674	DBN1;DBN1
cg10884960_TC21	chr7	36284002	0.00686962	-0.0397487
cg18114984_BC21	chr22	19688197	0.00687462	-0.057383
cg08709913_TC21	chr5	150734710	0.00688033	-0.0740587
cg08701420_TC21	chr10	103284294	0.00688397	-0.0645037
cg20241876_TC21	chr6	32212268	0.00688397	-0.0687943
cg11909142_BC21	chr20	18510901	0.00688695	-0.0648374	SEC23B;SEC23B;SEC23B;SEC23B;SEC23B
cg13939344_TC21	chr2	64634503	0.00688695	-0.0486974	SERTAD2;SERTAD2
cg25576801_TC21	chr10	48724200	0.00688768	-0.0752688
cg05020922_BC21	chr4	83486741	0.00689145	-0.0627347
cg03484238_BC21	chr11	503270	0.00690153	-0.0312295
cg15186355_TC21	chr17	615245	0.00690596	-0.0487644
cg13372531_BC21	chr9	5466981	0.00690605	-0.0538452
cg24724403_TC21	chr19	50702901	0.00692068	-0.0682564
cg00218914_BC21	chr3	129427888	0.00694986	-0.0394873
cg20847110_BC21	chr4	39481161	0.00696657	-0.0389586	LOC401127
cg18339493_BC21	chr17	80708026	0.00698449	-0.0568097
cg14424313_BC21	chr2	158131037	0.00698672	-0.0652648
cg15830867_BC21	chr10	132400764	0.0069898	-0.0551661
cg10928373_BC21	chr17	27560121	0.00699266	-0.0711806	KSR1;KSR1
cg21046286_BC21	chr19	49917328	0.00699472	-0.0499723
cg06407729_BC21	chr11	47977023	0.00701831	-0.0638501
cg21412429_BC21	chr1	110627969	0.00701924	-0.0534065
cg13807386_TC21	chr9	136206656	0.00702052	-0.0626217	QSOX2;QSOX2
cg04926710_BC21	chr7	81961103	0.00702492	-0.0765426
cg07304680_BC21	chr21	44088562	0.00702492	-0.0756419
cg04763057_TC21	chr5	95843921	0.00706436	-0.0568534
cg01226748_TC21	chr12	132701380	0.00708828	-0.0453559
cg27428723_TC21	chr11	65378271	0.00708828	-0.0609734
cg13398488_TC21	chr14	90698705	0.00708828	-0.0358575	LOC105370622
cg02231309_BC21	chr18	3661445	0.00710962	-0.0390234
cg26633373_TC21	chr19	53874582	0.00711698	-0.0823612	MYADM;MYADM;MYADM;MYADM;MYADM;MYADM;MYADM;MYADM;MYADM;MYADM;MYADM;MYADM;MYADM;MYADM;MYADM;MYADM;MYADM;MYADM;MYADM;MYADM;MYADM;MYADM;MYADM;MYADM
cg19638243_BC21	chr14	68680581	0.00711698	-0.0731316
cg22794170_TC21	chr3	186533121	0.00711698	-0.0524633
cg16625683_BC11	chr7	119467	0.00711698	-0.0423323
cg20395047_BC21	chr15	52247302	0.00711698	-0.0702996
cg06101750_TC21	chr8	55978776	0.00711698	-0.0690439
cg02847356_BC21	chr7	141961151	0.00711698	-0.0437615
cg24397015_TC21	chr9	131356595	0.00711698	-0.0531134
cg08322440_TC21	chr3	187955392	0.00712853	-0.0543882
cg15287026_BC21	chr10	79293254	0.00713928	-0.0345598
cg08760843_BC21	chr8	28339415	0.00719257	-0.0704478	PNOC;PNOC
cg24428179_TC21	chr19	34366816	0.00719257	-0.0632674	GPI;GPI;GPI;GPI;GPI;GPI;GPI
cg18053568_BC21	chr21	14493063	0.00723171	-0.0576819
cg20968200_BC21	chr11	67302693	0.00724364	-0.0751336	SSH3
cg14999544_BC21	chr10	45381012	0.00724364	-0.0576935
cg23056923_BC21	chr10	71737872	0.00724364	-0.0590528	C10orf105
cg14925246_TC21	chr1	159055358	0.00724364	-0.0583135
cg27360869_TC21	chr8	38166963	0.0072651	-0.0547806
cg26841425_TC21	chr10	45463323	0.00729505	-0.0586123	MARCHF8
cg00141997_TC21	chr2	28430930	0.00729505	-0.0462826
cg23184860_BC21	chr1	156154863	0.00733355	-0.0439697
cg00549900_BC21	chr1	33008739	0.00734419	-0.0631034	AK2;AK2;AK2;AK2;AK2;AK2;AK2;AK2;AK2;AK2;AK2;AK2;AK2;AK2;AK2;AK2;AK2
cg15178529_TC21	chr2	28378473	0.00734419	-0.0691878
cg08429353_TC21	chr3	117439927	0.00734992	-0.0435385
cg21451906_TC21	chr1	161222759	0.00734992	-0.0483861
cg10168494_BC21	chr3	187917395	0.00734992	-0.0274434
cg04973736_TC21	chr16	56409383	0.00734992	-0.0522353
cg21661768_BC21	chr2	105896122	0.00738847	0.0604402
cg22491058_BC21	chr1	207104121	0.00739697	-0.0509925	C4BPA
cg12265579_BC21	chr8	20206792	0.0074023	-0.0728044
cg15469943_TC21	chr14	75615280	0.0074023	-0.0247411
cg00893008_BC11	chr17	41646061	0.0074023	-0.0688962
cg00601640_TC21	chr1	37455246	0.0074023	-0.0918171	ZC3H12A-DT
cg25724895_BC21	chr20	60055335	0.00740731	-0.0521248	LINC02910;LINC02910;LINC02910;LINC02910
cg06219660_BC21	chr1	1764070	0.0074086	-0.0835701
cg26450604_BC21	chr12	47777753	0.0074086	-0.0461828
cg19503589_BC21	chr11	1760480	0.00744808	-0.0379038
cg01203960_BC21	chr5	177308072	0.00744808	-0.0459989
cg09411739_BC21	chr11	503369	0.00744808	-0.0348372
cg08999862_BC21	chr5	179769986	0.00744808	-0.0558993
cg17290581_BC21	chr5	76293043	0.00744808	-0.0419733
cg24591861_BC21	chr15	66404835	0.00744808	-0.0479005
cg21074350_BC21	chr7	101692155	0.00744808	-0.025209
cg02956699_TC21	chr7	157669572	0.00744878	-0.0489325
cg17493310_BC21	chr2	11955473	0.00745926	-0.0458126
cg05327250_BC21	chr8	127053909	0.00745926	-0.05161
cg23189066_TC21	chr18	5466542	0.00745926	-0.0493288
cg09023833_TC21	chr6	39892115	0.00745926	-0.0622343
cg19727188_BC21	chr3	126466961	0.00745926	-0.0640058
cg13246468_TC21	chr1	30732782	0.00747068	-0.0384011	LAPTM5;LAPTM5
cg15958914_BC21	chr11	4434059	0.00747423	-0.0429611
cg18907610_TC21	chr12	11839991	0.00747786	-0.0455197
cg01022219_TC11	chr18	13641736	0.00748082	-0.15786	LDLRAD4
cg18766600_TC21	chr6	106533530	0.00752302	-0.0720888
cg16656057_BC21	chr11	77175150	0.00755601	-0.049189
cg00601638_TC21	chr1	37455222	0.00758595	-0.0503715	ZC3H12A-DT
cg04742719_BC21	chr7	100866137	0.00761642	-0.0581488	SLC12A9;SLC12A9;SLC12A9;TRIP6
cg11899815_TC21	chr8	11558069	0.00762321	-0.0354796
cg13067908_BC21	chr3	9917102	0.00762607	-0.0221452	IL17RC;IL17RC;IL17RC;IL17RC;IL17RC;IL17RC;IL17RC;IL17RC;IL17RC;IL17RC;IL17RC;IL17RC;IL17RC;IL17RC;IL17RC;IL17RC;IL17RC;IL17RC;IL17RC
cg13939387_BC21	chr9	93111922	0.00762607	-0.0579432	CARD19;CARD19;CARD19;CARD19;CARD19;CARD19;CARD19;CARD19
cg16084510_TC21	chr2	169038475	0.00763115	-0.040972
cg00070678_TC21	chr4	184407116	0.00763115	-0.0664338
cg11879465_TC21	chr22	42645112	0.00763115	-0.0529387	CYB5R3
cg03356868_TC21	chr19	4432125	0.00768151	-0.0601822	CHAF1A
cg05729406_BC21	chr17	42519004	0.0076907	-0.0390018
cg13769433_TC21	chr9	74888030	0.0076907	-0.0562715	TRPM6;TRPM6;TRPM6
cg24738611_TC21	chr2	28927029	0.00770624	-0.0644871	SNORD53B;SNORD53
cg14413165_BC21	chr9	127762294	0.0077164	-0.0550576	SH2D3C;SH2D3C
cg13901236_BC21	chr9	89721405	0.0077164	-0.0467664
cg18421604_TC21	chr12	27226150	0.0077164	-0.0711214
cg14863672_BC21	chr19	4991622	0.0077413	-0.0867516
cg25151673_TC21	chr20	32202227	0.0077413	-0.0599029	PLAGL2;PLAGL2
cg12451605_BC21	chr3	88061827	0.0077413	-0.0305985
cg15818692_BC21	chr1	58884112	0.0077413	-0.0515371
cg20489909_BC21	chr2	241771631	0.0077413	-0.0552886
cg13178361_BC21	chr1	162562712	0.0077413	-0.0645648
cg18327534_BC21	chr1	234558548	0.0077413	-0.0582328
cg26313516_BC21	chr22	37758763	0.0077413	-0.0537327
cg21249659_BC21	chr12	10172244	0.0077497	-0.0540914	TMEM52B;OLR1;OLR1;OLR1
cg24579148_TC21	chr19	43674427	0.00775463	-0.0687805
cg00879915_BC21	chr1	64856786	0.00775591	-0.0464428
cg16939334_TC21	chr11	116906569	0.00775591	-0.0842107
cg12261604_TC21	chr11	43747345	0.00775591	-0.0473589
cg01537883_BC21	chr14	75335612	0.00775591	-0.0413186
cg06022867_BC21	chr2	8657961	0.00775591	-0.04573
cg02762945_BC21	chr10	73862100	0.00775591	-0.0607032
cg23990942_TC21	chr19	40440971	0.00775809	-0.0600785	SERTAD3;SERTAD3;SERTAD3;SERTAD3
cg14080592_TC21	chr15	70141679	0.00775809	-0.0507893
cg15275004_BC21	chr10	78261201	0.00775843	0.0540867
cg12002745_BC21	chr8	123167635	0.00775843	-0.044096
cg19309227_TC21	chr20	32205215	0.00775843	-0.0571045
cg01776341_BC21	chr1	2240440	0.00775843	-0.0559492
cg14275808_BC21	chr9	127519313	0.00777305	-0.038107
cg23841757_TC21	chr19	566588	0.00777305	-0.0603327
cg19980260_BC21	chr3	172140682	0.0078067	-0.0452191
cg15881001_BC21	chr15	99564396	0.00782252	-0.0521384	MEF2A
cg14194191_TC21	chr9	121305874	0.00783346	-0.0515721
cg11829879_BC21	chr19	4540530	0.00784845	-0.0436862	LRG1
cg18171392_BC21	chr22	24542287	0.00790271	-0.0483569	GUCD1;GUCD1;GUCD1;GUCD1;GUCD1;GUCD1;GUCD1;GUCD1;GUCD1;GUCD1;GUCD1;GUCD1;GUCD1;GUCD1;GUCD1;GUCD1;GUCD1
cg05744184_BC21	chr17	42311788	0.00790271	-0.0425736	STAT5A;STAT5A;STAT5A;STAT5A;STAT5A;STAT5A;STAT5A;STAT5A
cg01192336_BC21	chr1	110229876	0.00791669	-0.0679474
cg08921637_TC21	chr17	1771529	0.00791669	-0.0411863	SERPINF1
cg25732073_BC21	chr21	26061713	0.00791669	-0.0823891
cg22700848_BC21	chr12	124506396	0.00791669	-0.0641344
cg04841736_BC21	chr16	477447	0.00791669	-0.0503789
cg12745332_BC21	chr6	14638837	0.00791669	-0.0544149
cg26380688_TC21	chr22	41485317	0.00791669	-0.0286909
cg01366670_BC21	chr16	88937970	0.00791669	-0.0519416	LOC100129697
cg16470842_TC21	chr11	65308535	0.00791669	-0.0219759
cg00645955_BC21	chr1	40826090	0.00791669	-0.030003
cg24762231_BC21	chr12	54297009	0.00791669	-0.0510876	NFE2
cg10727832_TC21	chr7	18390574	0.00791669	-0.0492489
cg07620194_TC21	chr2	213934930	0.00794207	0.0849462
cg04851702_BC21	chr16	81495369	0.00794743	-0.0364423	CMIP;CMIP
cg13746740_TC21	chr11	128685044	0.00794743	-0.0291807	FLI1
cg12828656_TC21	chr5	133241416	0.00794743	-0.0520999
cg21655255_TC21	chr3	46095460	0.00794743	-0.041978
cg14137477_BC21	chr9	114005733	0.00794743	-0.0506158
cg21145387_TC21	chr16	23497458	0.00797978	-0.030296
cg16610238_BC21	chr11	73186414	0.00797978	-0.0404019
cg27522998_TC21	chr20	4083374	0.00797978	-0.0365408
cg15538607_TC11	chr19	10305474	0.00797978	-0.067246	ZGLP1
cg01431057_TC21	chr1	153390451	0.00797978	-0.0655942	S100A8;S100A8;S100A8;S100A8;S100A8
cg00618601_BC21	chr5	173963308	0.00797978	0.0808265
cg00030296_BC21	chr17	77322650	0.00801774	-0.0461355
cg12774429_BC21	chr14	21385311	0.00803325	-0.0467406	CHD8;CHD8;CHD8;CHD8;SUPT16H
cg25535954_BC21	chr3	122511080	0.00803325	-0.0580556
cg10795139_BC21	chr2	241129726	0.00803325	-0.0572589
cg01877450_TC21	chr7	98286490	0.00803799	-0.0751095
cg26002008_BC21	chr5	1477604	0.00803799	-0.0489068
cg12157761_TC21	chr15	70713439	0.00803799	-0.06223
cg20670909_BC21	chr1	56425384	0.00803799	-0.0362419
cg04253837_BC21	chr2	230085509	0.00803799	-0.0698681
cg22979468_BC21	chr17	76716967	0.00806096	-0.056151
cg12125117_BC21	chr16	57667549	0.00806445	-0.106866	ADGRG3;ADGRG3
cg06102628_BC21	chr4	1336518	0.00808366	-0.0398907
cg14112356_TC21	chr21	44928528	0.00808496	0.0825674	ITGB2-AS1;ITGB2-AS1;ITGB2-AS1;ITGB2-AS1;ITGB2-AS1;ITGB2-AS1
cg13251119_BC21	chr1	109759938	0.00811677	-0.0401195
cg19641731_BC21	chr14	68937731	0.00812771	-0.0444635
cg14480532_BC21	chr9	136714869	0.00814946	-0.0479201
cg03169059_BC21	chr2	239223326	0.00814946	-0.0550874
cg13254361_BC21	chr1	202837268	0.00814946	-0.0486437
cg03389538_TC21	chr3	129060655	0.00815289	-0.0567397	GP9
cg09454295_BC21	chr4	39170599	0.00815289	-0.0510308
cg15201259_TC21	chr6	90135885	0.00816034	-0.0586675
cg26715273_BC21	chr17	14738221	0.00817572	-0.169302
cg04030580_BC21	chr19	8503764	0.00817582	-0.0472064	PRAM1
cg10371147_BC21	chr10	78362607	0.00817582	-0.0192316
cg10314363_BC21	chr6	156955899	0.00821759	-0.0497837
cg04566205_TC21	chr3	13095409	0.0082181	-0.0323576
cg12708994_BC21	chr6	116370297	0.0082181	-0.0503372	LOC100287467;DSE;DSE;DSE;DSE
cg26117838_TC21	chr22	23277053	0.00823352	-0.0500327
cg00625900_BC21	chr1	39333554	0.00823352	-0.07605	MACF1
cg17858845_TC21	chr4	8198534	0.00824782	-0.0295328	SH3TC1;SH3TC1;SH3TC1
cg11283860_TC21	chr1	8213292	0.00824782	-0.0497665
cg21027759_TC21	chr1	206797372	0.00824782	-0.0583962
cg21029057_TC21	chr16	3589155	0.00824782	-0.0914726	SLX4
cg09255910_TC21	chr1	220882448	0.00824782	-0.0772482
cg12516954_TC21	chr5	135378572	0.00827824	-0.0496906
cg08470588_BC21	chr6	14758502	0.00827824	-0.0619483
cg15605164_BC21	chr10	114413612	0.00828185	-0.0376083
cg08796342_TC21	chr14	91867685	0.00828185	0.0791575	TC2N
cg24232687_BC21	chr19	17110445	0.00828914	-0.078987
cg08713075_TC21	chr5	151105044	0.00828914	-0.065581
cg18591228_BC21	chr11	3154322	0.00828914	-0.062026
cg20705966_TC21	chr15	90058534	0.00828914	-0.0521602
cg05728868_TC21	chr3	158732763	0.00828914	-0.0489327	RARRES1;RARRES1
cg18635314_TC21	chr2	27795703	0.00828914	-0.0675456
cg08959204_BC21	chr16	68900172	0.00828914	-0.0580946
cg04370174_TC21	chr4	8205523	0.00831016	-0.0421493
cg24830503_TC21	chr1	160663277	0.00831016	-0.048912
cg20975538_TC21	chr19	39249120	0.00832261	-0.0593511	IFNL4
cg06070324_BC21	chr15	75029717	0.00832261	-0.0443427
cg26746309_BC21	chr10	100183771	0.00833482	-0.0465453	ERLIN1;ERLIN1;ERLIN1;ERLIN1;ERLIN1;ERLIN1;ERLIN1;ERLIN1;ERLIN1;ERLIN1;ERLIN1;ERLIN1;ERLIN1
cg11629026_TC21	chr7	6424365	0.00833482	-0.0578394
cg00415993_BC21	chr5	76623363	0.00833482	-0.0551714	F2RL2;F2RL2;F2RL2;F2RL2
cg15522412_BC21	chr10	104032620	0.00833517	-0.0868099
cg14064722_TC21	chr9	120684611	0.0083551	-0.0425454
cg12462099_TC21	chr1	15886330	0.00835966	-0.0265752
cg23436804_BC21	chr13	114058533	0.00837921	-0.0408904
cg24794122_BC21	chr19	54952762	0.00837921	-0.0584847
cg04757443_BC21	chr22	23591772	0.00838367	-0.0486382
cg13409077_TC21	chr9	35618531	0.00838959	-0.039347	CD72
cg07320357_BC21	chr12	57099293	0.00838959	-0.0621755
cg16643542_TC11	chr19	827843	0.00838959	-0.0625549	AZU1;AZU1
cg00880375_BC21	chr1	64906586	0.00838959	0.0600082
cg02023149_BC21	chr3	15094382	0.00838959	-0.0701088
cg23247968_TC21	chr10	102776204	0.00838959	-0.0395525	WBP1L
cg05853344_TC21	chr3	177334382	0.00838959	-0.0389514
cg09674546_TC21	chr16	30709899	0.00838959	-0.0365909	SRCAP;SNORA30
cg25811633_BC21	chr3	71577503	0.00838959	-0.0568191
cg21549401_TC21	chr11	118011019	0.00838959	-0.0443763
cg10094994_TC22	chr2	239240627	0.00838959	-0.0493815
cg14603031_TC21	chr7	2523550	0.00838959	-0.0404902
cg03877689_BC21	chr20	50308738	0.00839109	-0.0345789
cg26189579_BC21	chr22	28818718	0.00839109	-0.0636112
cg06531701_BC21	chr21	38290034	0.00839948	-0.0379772
cg09902198_BC21	chr12	64483609	0.00839948	-0.0708459
cg22991150_BC21	chr17	77322545	0.00839948	-0.0526102
cg12256641_BC21	chr19	51124077	0.00840539	-0.0440002	SIGLEC9;SIGLEC9
cg12621097_BC21	chr9	85536728	0.00840539	-0.0852536
cg00792747_TC21	chr1	54365314	0.00840539	-0.0833901
cg12299361_BC21	chr1	53331097	0.00840875	-0.0657703
cg02889001_TC21	chr16	1469784	0.00841209	-0.0542682
cg24267214_BC21	chr19	18515043	0.00841209	-0.0535801
cg18056666_TC21	chr12	108846545	0.00841209	-0.0602163
cg05731468_TC21	chr19	51572602	0.00843475	-0.0308603
cg20655306_BC21	chr15	77416286	0.00847189	-0.0558191
cg08853324_TC21	chr19	33286222	0.00847933	-0.055289
cg10553898_TC21	chr7	2018845	0.00848058	-0.0425509
cg13146745_BC21	chr6	7127011	0.00848487	-0.0254397
cg13098827_BC21	chr6	36629110	0.00848487	-0.0504145
cg18116134_BC21	chr1	228697545	0.00848487	-0.0600611
cg06780628_TC21	chr9	124306460	0.00848487	-0.0501653
cg13071069_BC21	chr3	12964414	0.00848487	-0.06502
cg25541528_BC11	chr7	1506183	0.00848487	-0.0774754
cg20067200_BC21	chr5	40413933	0.00848568	-0.0635891
cg26125020_TC21	chr4	184385990	0.00849662	-0.0479845
cg00156032_BC21	chr13	45132845	0.00851603	-0.0293709
cg27572737_TC21	chr11	3626308	0.00854117	-0.0392653	TRPC2
cg21461248_TC21	chr16	48435042	0.00855168	-0.0349993
cg08900384_BC21	chr11	72835123	0.00855681	-0.0471617
cg21625339_TC21	chr19	18480404	0.00856379	-0.0530991
cg03962083_TC21	chr1	202969058	0.00856636	-0.0431515
cg19838381_BC21	chr14	90533631	0.00857009	-0.0375007	TTC7B;TTC7B;TTC7B;TTC7B
cg15467927_TC21	chr17	76502652	0.00857123	-0.0432745	RHBDF2;RHBDF2;RHBDF2;RHBDF2;RHBDF2;RHBDF2;RHBDF2;RHBDF2
cg11967765_TC21	chr7	2734561	0.00857123	-0.049004
cg14301914_BC21	chr9	89803572	0.00857123	-0.0629412
cg17122582_TC21	chr2	101764142	0.00857123	-0.0659521
cg07659133_TC21	chr5	7883130	0.00858363	-0.0557478
cg17477806_BC11	chr19	4543853	0.00859434	-0.0745878	SEMA6B
cg10377921_TC21	chr19	15281135	0.00859924	-0.0980968	BRD4;BRD4
cg08229360_TC21	chr3	37862984	0.00860775	-0.028744	ITGA9-AS1;ITGA9-AS1
cg18159943_TC21	chr17	76104196	0.00861444	-0.0791046	EXOC7;EXOC7;EXOC7;EXOC7;EXOC7;EXOC7;EXOC7;EXOC7;EXOC7;EXOC7
cg00700126_BC21	chr15	65839654	0.00861556	-0.0517641
cg00992745_TC21	chr10	100265989	0.00861556	-0.0802379
cg26738657_BC21	chr7	4769997	0.00861556	-0.0319015	FOXK1;FOXK1
cg17836251_BC21	chr19	17122172	0.0086323	-0.0385314
cg26776551_TC21	chr13	51370371	0.0086323	-0.0623067
cg14295935_BC21	chr2	218287863	0.00863573	-0.0557811	TMBIM1;TMBIM1;TMBIM1
cg24358146_BC21	chr7	98138066	0.00864722	-0.0463717
cg12435203_BC21	chr8	37900353	0.00865071	-0.0423409	RAB11FIP1;RAB11FIP1
cg02895852_BC21	chr2	62229489	0.00867395	-0.0519386
cg03920999_BC21	chr3	10293076	0.00868758	-0.0377711	GHRLOS;GHRLOS;GHRLOS;GHRLOS;GHRLOS;GHRLOS;GHRL;GHRL;GHRL;GHRL;GHRL;GHRL;GHRL;GHRL;GHRL;GHRL;GHRL
cg26701826_TC21	chr4	107893448	0.00868758	-0.0499937	CYP2U1-AS1;SGMS2;SGMS2
cg03620691_BC21	chr14	102064158	0.00868758	-0.0560217
cg10442325_TC21	chr2	48174811	0.00868758	-0.0509836
cg16205361_BC21	chr2	28448680	0.00868758	-0.0733691
cg25074794_BC11	chr10	45463437	0.0087244	-0.0671078	MARCHF8
cg02197978_BC21	chr16	15703030	0.00873605	-0.0541188
cg04592811_BC21	chr17	16297267	0.00876212	-0.0541577
cg02012974_BC21	chr3	66442568	0.00878525	-0.0428642
cg00822241_BC21	chr19	48698211	0.00878861	-0.0302014
cg01519002_BC21	chr1	161192108	0.00878861	-0.0719819	ADAMTS4;ADAMTS4
cg23832814_TC21	chr10	70509288	0.00879572	-0.0545296
cg12520227_TC21	chr8	47369791	0.00882057	-0.0552051
cg05979400_BC21	chr2	27072723	0.00882057	-0.0368824	OST4
cg02734042_BC21	chr2	42968236	0.00882057	-0.0471468
cg09645810_TC21	chr21	44878917	0.00882057	-0.0519215
cg04194449_BC21	chr10	71873849	0.00882057	0.0927886
cg00345565_BC21	chr1	19347901	0.00882057	-0.0395451
cg16286863_BC21	chr11	46357505	0.00882057	-0.040437
cg12875748_TC21	chr1	62810644	0.00882887	-0.0453854
cg25001335_TC21	chr15	40893201	0.00882974	-0.049274	VPS18
cg15502282_TC21	chr10	102604072	0.00882974	-0.0530085
cg08912225_TC21	chr17	8285751	0.00884328	-0.0390883
cg25730428_TC21	chr6	29486978	0.00885453	-0.0456428	MAS1L
cg04177251_BC21	chr4	8191396	0.0088615	-0.0301976
cg09794343_BC21	chr16	11367532	0.0088615	-0.0464865
cg22387076_BC21	chr8	122847218	0.0088615	-0.0812774
cg09049060_TC21	chr9	105412406	0.0088615	-0.0609306
cg25052225_BC21	chr20	20823686	0.0088615	-0.0490396
cg07195748_BC21	chr8	125491357	0.00886373	-0.096551
cg26246740_TC21	chr10	48684981	0.00886373	-0.0359802	WDFY4;WDFY4;WDFY4;WDFY4;WDFY4;WDFY4;WDFY4
cg08215000_BC21	chr12	1050165	0.00891758	-0.0601133
cg12040931_BC21	chr1	182262617	0.00892263	-0.0499917
cg05008854_BC21	chr10	7783936	0.00893166	-0.0723903
cg21166775_TC21	chr12	47758421	0.00893166	-0.0406423	RAPGEF3;RAPGEF3;RAPGEF3
cg22400420_BC23	chr1	183882108	0.00893381	-0.0603683
cg01299229_TC21	chr17	4736443	0.00893854	-0.0640743
cg12672093_BC21	chr8	66597375	0.00893854	-0.0942939	MYBL1;MYBL1;MYBL1
cg15262886_BC21	chr11	1762602	0.00893854	-0.036229
cg25172768_TC21	chr6	14598657	0.00893854	-0.0563258
cg15157945_TC21	chr3	46982113	0.00893854	-0.0309715	CCDC12
cg19900168_TC21	chr14	95495628	0.00895258	-0.0175603
cg26059180_TC21	chr6	14728050	0.00896977	-0.0459345
cg06630192_TC21	chr21	38438740	0.00896977	-0.0701792
cg19669457_BC21	chr16	57668143	0.00898128	-0.0378448	ADGRG3;ADGRG3
cg02855045_TC21	chr3	72728094	0.00898949	-0.05061
cg13595556_TC21	chr9	126886043	0.00899439	-0.0949148
cg09303642_TC21	chr12	54297034	0.00899439	-0.0591239	NFE2
cg25322712_BC21	chr20	46371953	0.00901922	-0.0795982	ELMO2;ELMO2;ELMO2
cg01229658_TC21	chr15	70632056	0.00902149	-0.0460225
cg02263932_TC21	chr20	51492561	0.00904295	-0.0542393
cg16919348_BC21	chr22	42995612	0.00904481	-0.0670158
cg26409102_TC21	chr22	42993812	0.00904483	-0.0475314
cg00701064_BC21	chr4	6278687	0.00904483	-0.0690874
cg23078220_TC21	chr7	74093023	0.00904483	-0.0288823	LIMK1
cg00601642_TC21	chr1	37455307	0.00904483	-0.037133	ZC3H12A-DT
cg21555690_TC21	chr16	57637634	0.00904483	-0.0284456
cg25521400_TC21	chr2	62218144	0.00904483	-0.0540056
cg24438484_BC21	chr19	35119207	0.00904483	-0.0616947	FXYD3;FXYD3;FXYD3;FXYD3;FXYD3;FXYD3;FXYD3;FXYD3;FXYD3;FXYD3;FXYD3;FXYD3;FXYD3
cg22571899_TC21	chr10	79270970	0.00904483	-0.0510793
cg16068534_TC21	chr1	21906356	0.00905159	-0.0662739
cg04683763_BC21	chr15	99500455	0.00905684	-0.0691898
cg03624070_TC21	chr20	50276376	0.00906068	-0.0478383
cg01565130_TC21	chr1	167721489	0.00907063	-0.0498734	MPZL1;MPZL1;MPZL1
cg08525429_TC21	chr7	1513808	0.00907063	-0.0495843
cg16726239_BC21	chr10	59818017	0.00907063	-0.0555228
cg05954120_BC21	chr1	156284966	0.00907063	-0.0680687
cg08740901_BC21	chr2	239222639	0.00907063	-0.030906
cg13110683_TC21	chr8	127879803	0.00907063	-0.0695384
cg04554592_BC21	chr14	61570671	0.00907063	-0.0478297	FLJ22447;LINC01303;LINC01303
cg12974006_TC21	chr8	116652376	0.00908109	-0.0419907	LOC105375713
cg13300613_BC21	chr15	52137928	0.00910963	-0.0448566
cg03258351_BC21	chr20	37379369	0.00910963	-0.0323796
cg03857198_BC21	chr3	153209808	0.00911164	-0.0516585
cg08463297_TC21	chr17	20073122	0.00912207	-0.035829
cg20773126_TC21	chr15	89109400	0.00912909	-0.0474109
cg05509585_TC21	chr3	129577688	0.00915288	-0.0505911
cg05465821_TC21	chr20	32449584	0.00915762	-0.038911
cg06567826_TC21	chr17	42518725	0.00915762	-0.0477818
cg02190078_TC21	chr17	43020395	0.00915908	-0.0456029
cg03865101_TC21	chr12	1774497	0.00916718	-0.0793738
cg20937672_TC21	chr16	592516	0.00916718	-0.0631484
cg11715991_BC21	chr1	54547253	0.00918554	-0.046095	ACOT11;ACOT11
cg15935770_TC21	chr14	69693443	0.0091945	-0.0551416
cg15652719_BC21	chr7	139118809	0.0091945	-0.0413534
cg16766995_BC21	chr2	8598455	0.0091945	-0.0358408
cg01617750_TC21	chr3	32237769	0.00921861	-0.0749951	CMTM8;CMTM8
cg14690837_BC21	chr12	92071208	0.00921861	-0.0620886
cg03211711_TC21	chr2	32265980	0.00921861	-0.0440438	NLRC4;NLRC4;NLRC4;NLRC4
cg21432462_TC21	chr13	113609422	0.00923638	-0.0757561
cg23117316_BC21	chr7	135662054	0.00923638	-0.0356737	STMP1
cg00389554_TC21	chr3	194737331	0.0092385	-0.0255309
cg01450373_BC21	chr1	154987516	0.0092385	-0.0747011	FLAD1;FLAD1
cg11860005_TC21	chr22	31753139	0.00925696	-0.0426055	DEPDC5;DEPDC5;DEPDC5;DEPDC5;DEPDC5;DEPDC5;DEPDC5;DEPDC5;DEPDC5;DEPDC5;DEPDC5;DEPDC5;DEPDC5;DEPDC5;DEPDC5;DEPDC5;DEPDC5;DEPDC5
cg12119693_BC22	chr17	82624049	0.00925696	-0.0798656
cg20647560_BC21	chr12	69341548	0.00925696	-0.0413067
cg06924060_TC21	chr13	46375032	0.00925696	-0.0464903
cg25844708_BC21	chr13	52696113	0.00925696	-0.0425643	SUGT1;SUGT1;SUGT1;SUGT1;SUGT1;SUGT1
cg04106179_TC21	chr17	27783070	0.00925696	-0.0403526	NOS2
cg07619954_TC21	chr5	141958879	0.00926538	-0.054693	PCDH12
cg13797743_BC21	chr9	78097647	0.00927124	-0.0341695
cg20049422_TC11	chr15	25799142	0.00928084	-0.0600306
cg23350224_TC21	chr1	182144682	0.00928084	-0.0496789
cg23114435_BC21	chr1	167473375	0.00930234	0.0744166
cg07356342_BC21	chr1	161214030	0.00931283	-0.070292	NDUFS2;NDUFS2;NDUFS2;NDUFS2;NDUFS2;NDUFS2;NDUFS2;FCER1G
cg02103152_BC21	chr6	14864161	0.00931351	-0.0619009
cg23991393_TC21	chr8	23541554	0.00932214	-0.0443119
cg10453246_BC21	chr12	111443581	0.00932214	-0.0433312
cg01145975_BC21	chr6	106114738	0.00934899	0.0653883
cg15523936_TC21	chr13	50715578	0.00935528	-0.0423976
cg24737761_BC21	chr6	105797784	0.00935528	-0.0752275
cg24167373_BC21	chr6	43116462	0.00935528	-0.0377587
cg02023973_BC21	chr16	1469972	0.00935528	-0.0667375
cg26825108_BC21	chr20	50538392	0.0093579	-0.03326
cg07243502_BC21	chr4	153652471	0.00938163	-0.0719334
cg03494002_BC21	chr20	22685653	0.00938163	-0.0602207	LINC01747;LINC01747
cg16605493_BC21	chr11	72742313	0.00938163	-0.0446257
cg09535443_BC21	chr11	112322521	0.00938163	-0.0686356
cg22032626_TC21	chr12	49810028	0.00938163	-0.0590843
cg15655030_BC21	chr10	119370391	0.00938163	-0.0291712
cg09930046_TC21	chr19	840737	0.00938572	-0.0671479	PRTN3
cg16549361_BC21	chr19	41755472	0.00938572	-0.0624503	CEACAM6
cg15604346_BC21	chr10	73916902	0.00938572	-0.0494404	PLAU;PLAU;PLAU;PLAU;PLAU;PLAU
cg17035984_TC21	chr1	54153982	0.00938572	-0.0265417	CDCP2;CDCP2
cg19841063_TC21	chr14	90732932	0.00941536	-0.0626989
cg21682787_TC21	chr2	8535057	0.00941536	-0.0298098
cg08456531_TC21	chr5	122849974	0.00941536	-0.0609444
cg14183540_BC21	chr11	3153777	0.00941536	-0.0584068
cg22612633_TC21	chr17	46044422	0.00944222	-0.0231522
cg17575806_BC21	chr12	49020201	0.00944222	-0.0239521	PRKAG1;PRKAG1;PRKAG1;KMT2D;KMT2D
cg03257236_BC21	chr4	1727389	0.00945646	-0.0660243
cg17687966_TC21	chr12	57518683	0.00945646	-0.0408257
cg05084887_BC21	chr3	71102475	0.00945646	-0.046892
cg22551287_BC21	chr17	42519062	0.00945646	-0.0426455
cg22516880_TC21	chr17	40078075	0.00945646	-0.0484026
cg24097388_BC21	chr19	10321471	0.00945646	-0.0599271
cg03688497_BC21	chr14	76950900	0.00945646	-0.0524298
cg13135435_BC21	chr1	21100842	0.00945646	-0.0349948
cg15629786_BC21	chr21	42319917	0.00945742	-0.0367076
cg26058030_BC21	chr12	104649077	0.00947091	-0.0379852
cg04184394_BC21	chr3	183295536	0.00949025	-0.0423302
cg01880551_BC21	chr5	1478232	0.00949303	-0.0566838
cg15533341_BC21	chr1	156154727	0.00949303	-0.0466082
cg20970953_TC21	chr16	1470062	0.00950697	-0.0404351
cg20044641_BC21	chr11	119680952	0.00951667	-0.045686
cg06084585_BC21	chr13	50222989	0.00951667	-0.0654832
cg01636582_TC21	chr11	844593	0.00951667	-0.0317325
cg08129583_TC21	chr2	126655791	0.00951667	-0.060265	GYPC;GYPC;GYPC
cg02711886_TC21	chr5	178335427	0.00953008	-0.0310191
cg21476159_BC21	chr16	49851669	0.0095476	0.0599491
cg00430562_TC21	chr11	73405284	0.00959335	-0.0744713	FAM168A;FAM168A;FAM168A;FAM168A;FAM168A;FAM168A
cg24608504_TC21	chr2	54533193	0.00959335	-0.075834
cg19913563_TC21	chr6	30752484	0.00959952	-0.0430466
cg10405751_TC21	chr5	170300893	0.00959952	-0.045554
cg06207194_TC21	chr4	7053168	0.00963218	-0.0288882
cg16449327_TC21	chr11	64268700	0.00963452	-0.0400432	PLCB3;PLCB3;PLCB3;PLCB3
cg08437729_BC21	chr9	124280405	0.00963452	-0.0460762
cg21029053_BC21	chr16	3589101	0.00963452	-0.0813158	SLX4
cg21339473_BC21	chr11	64395932	0.00965694	-0.0518732
cg15802887_BC21	chr1	31954895	0.00965694	-0.0482804
cg23403980_TC21	chr17	2157329	0.00965694	-0.0487353
cg24597486_TC21	chr19	840880	0.00968	-0.020372	PRTN3
cg00196366_BC21	chr3	17753766	0.00968	-0.0703626
cg11017106_BC21	chr16	54175603	0.00968	-0.0552233
cg09351906_TC21	chr6	30497652	0.00968472	-0.0366263
cg13207753_BC21	chr17	44333582	0.00972685	-0.0717386
cg21242144_BC21	chr5	149428924	0.00972685	-0.0456122	CARMN;CARMN;MIR143
cg03821121_BC21	chr11	12126741	0.00972685	-0.0467462
cg20628942_TC21	chr13	113517186	0.00972685	-0.089886
cg04176246_TC21	chr17	57357279	0.00973291	-0.0423821
cg13304620_TC21	chr8	144275026	0.00974598	-0.0265528
cg27371320_BC21	chr14	68951209	0.00975403	-0.0603744
cg00645579_TC21	chr11	617140	0.00977031	-0.0580757	CDHR5;CDHR5;CDHR5;CDHR5;CDHR5;CDHR5;IRF7;IRF7;IRF7
cg11579421_BC21	chr10	132398353	0.00978265	-0.0465598
cg11483922_BC21	chr11	46318659	0.0098137	-0.0223478
cg03570383_BC21	chr9	113444838	0.00981777	-0.0459913	RGS3;RGS3
cg18111248_BC21	chr2	236748557	0.00981999	-0.0567087
cg01861147_TC11	chr11	129825595	0.00983296	-0.0629887
cg09012071_TC21	chr19	2171985	0.00983296	-0.0440791
cg00374672_TC21	chr7	100865794	0.00983296	-0.0340274	SLC12A9;SLC12A9;SLC12A9
cg07807026_BC21	chr12	1932415	0.00983296	-0.035512
cg26313010_BC21	chr22	37741443	0.00983296	-0.0369924
cg06501964_TC21	chr11	13298216	0.00983296	-0.0357887
cg24505713_BC21	chr11	10748488	0.00983296	-0.0354349
cg21736226_BC21	chr16	74695396	0.00983296	-0.0579044	MLKL;MLKL
cg03722279_BC21	chr15	91948027	0.00983296	-0.0420704
cg21301642_TC21	chr3	37912579	0.00983296	-0.0485699
cg08324424_BC21	chr15	99476631	0.00983797	-0.0317514
cg08668890_BC21	chr22	32626273	0.00985314	-0.0506533
cg07487971_BC21	chr19	29207156	0.00985314	-0.0626454	UQCRFS1;UQCRFS1
cg01582724_TC21	chr11	76630439	0.00985314	-0.0352515
cg07518786_TC21	chr17	63438491	0.0098711	-0.0570243
cg13571001_BC21	chr9	33318977	0.00987364	-0.0625556	NFX1;NFX1;NFX1
cg13726471_BC21	chr9	69171355	0.00988734	-0.0628879
cg22589974_TC21	chr8	19564112	0.00988734	-0.0550967
cg22501942_TC21	chr1	11738221	0.00988734	-0.0345704
cg13633625_BC21	chr9	111944691	0.00988734	-0.0551059
cg21629266_TC21	chr15	58430083	0.00988734	-0.0293057
cg11254053_BC21	chr1	33031524	0.00989203	-0.0628641
cg18449389_TC21	chr14	23307273	0.00989875	-0.0290591	BCL2L2;BCL2L2;BCL2L2;BCL2L2;BCL2L2-PABPN1;BCL2L2-PABPN1;BCL2L2-PABPN1;BCL2L2-PABPN1;BCL2L2-PABPN1;BCL2L2-PABPN1;BCL2L2-PABPN1;BCL2L2-PABPN1;BCL2L2-PABPN1;BCL2L2-PABPN1;BCL2L2-PABPN1;BCL2L2-PABPN1;BCL2L2-PABPN1;BCL2L2-PABPN1;BCL2L2-PABPN1;BCL2L2-PABPN1
cg00440070_BC21	chr1	25661206	0.00989875	-0.0601882
cg02331198_BC21	chr6	106540246	0.00989875	-0.0494139
cg17362171_BC21	chr12	1813089	0.00989875	-0.0402816
cg21223535_BC21	chr6	1973132	0.00989875	-0.0543529
cg23202722_TC21	chr1	33328207	0.00989875	-0.0519121
cg02697717_BC21	chr17	43020376	0.00989875	-0.0449858
cg24396853_BC21	chr6	113481720	0.00989875	-0.0720289
cg24333795_BC21	chr5	157559470	0.0099494	-0.0696097
cg15172935_BC21	chr10	69065912	0.00996876	-0.0487836
cg22007367_BC21	chr17	1040336	0.00997296	-0.0345113
cg11553560_BC21	chr6	111442062	0.00997296	-0.0642695
cg08198342_BC21	chr7	111743593	0.00998317	-0.0586937
cg03752765_BC21	chr14	50397597	0.00998317	-0.0467494	CDKL1;CDKL1;CDKL1;CDKL1
cg12181028_TC21	chr12	131796159	0.00998317	-0.0781958
cg01937819_TC21	chr9	127853831	0.00998317	-0.0242396
cg21741936_TC21	chr16	75087674	0.00998317	-0.0509533
cg19237546_TC21	chr11	60952470	0.00999156	-0.0412052	SLC15A3;SLC15A3
cg04018708_BC21	chr2	218324081	0.00999156	-0.0312957
cg02722204_TC21	chr18	76554165	0.00999156	-0.0460061
cg18888137_BC21	chr6	32977982	0.00999156	-0.0519917	BRD2;BRD2;BRD2;BRD2;BRD2
cg20208009_BC21	chr22	19986525	0.00999156	-0.0474908
cg23647671_BC21	chr1	167492871	0.00999156	0.0659647
cg26453487_TC21	chr22	45337028	0.00999156	-0.0606196
cg01566830_BC21	chr14	35339945	0.00999156	-0.031535
cg25462095_BC21	chr2	136113434	0.0100155	-0.0529058
cg27579356_TC21	chr8	129683952	0.0100314	-0.043996
cg02319986_TC21	chr19	8503828	0.0100314	-0.0589866	PRAM1
cg02735685_TC21	chr12	53530252	0.0100314	-0.0753596
cg10710218_BC21	chr1	54547316	0.0100314	-0.0389231	ACOT11;ACOT11
cg27529607_BC21	chr20	38275815	0.0100314	-0.0578006
cg03252834_BC21	chr13	49533696	0.0100314	-0.0321303	RCBTB1;RCBTB1;RCBTB1;RCBTB1;RCBTB1;RCBTB1;RCBTB1;RCBTB1;RCBTB1;RCBTB1;RCBTB1;RCBTB1;RCBTB1;RCBTB1
cg21210041_BC21	chr17	29116813	0.0100314	-0.0656906
cg15893090_BC21	chr1	153646839	0.0100314	-0.0465796
cg17222829_TC21	chr11	70587188	0.0100314	-0.058439
cg26559640_TC21	chr22	50403936	0.0100314	-0.0464032
cg13716506_TC21	chr15	90861437	0.0100314	-0.0835242
cg15206243_BC21	chr3	56593658	0.0100314	0.0801813	CCDC66;CCDC66;CCDC66;CCDC66;CCDC66;CCDC66;CCDC66;CCDC66;CCDC66;CCDC66;CCDC66;CCDC66;CCDC66;CCDC66;CCDC66;CCDC66;CCDC66;CCDC66;CCDC66;CCDC66;CCDC66;CCDC66;CCDC66;CCDC66;CCDC66;CCDC66;CCDC66;CCDC66
cg18733902_BC21	chr9	110257853	0.0100314	-0.0377837	TXN;TXN
cg00066854_TC21	chr10	112227618	0.0100314	-0.0644966
cg20664008_BC22	chr15	78004995	0.0100314	-0.0730089
cg00980622_BC21	chr14	75418142	0.0100314	-0.066953
cg15832140_TC21	chr10	132442892	0.0100314	-0.0495099
cg07366300_TC21	chr19	41428810	0.0100314	-0.0499904	B3GNT8;B3GNT8
cg10346606_TC21	chr7	130384548	0.0100314	-0.0752713	CPA1
cg16534624_BC21	chr14	92520235	0.0100314	-0.0472375
cg22519107_BC21	chr17	40193903	0.0100314	-0.052909	RAPGEFL1;RAPGEFL1;RAPGEFL1;RAPGEFL1;RAPGEFL1;RAPGEFL1
cg21322003_BC21	chr2	45985313	0.0100314	-0.0457489
cg21256342_BC21	chr10	118698862	0.0100314	0.0766307
cg00434384_TC21	chr8	60945681	0.0100314	-0.0571471
cg01512405_TC21	chr17	2920561	0.0100314	-0.0636446
cg14056639_BC21	chr12	47758191	0.0100314	-0.0483996	RAPGEF3;RAPGEF3
cg24938761_BC21	chr19	2091407	0.0100314	-0.0442061
cg04183654_TC21	chr16	21611395	0.0100314	-0.0677058
cg21817212_TC21	chr20	64054174	0.0100317	-0.036499
cg25459717_TC21	chr20	57291246	0.0100397	0.158012
cg03105883_TC21	chr4	83150644	0.0100397	-0.0556423
cg10859424_TC21	chr3	105438979	0.0100595	-0.0441113
cg10942476_BC21	chr13	48510144	0.0100775	-0.102584
cg26978762_TC21	chr17	75309112	0.0100857	-0.0627375
cg18446110_TC21	chr5	139378965	0.0100857	-0.0505731
cg22697054_TC21	chr4	1928645	0.0100918	-0.0696056
cg17509489_BC21	chr2	60366205	0.0100918	-0.0405955
cg02481000_TC21	chr1	2150910	0.0100918	-0.0504804	PRKCZ;PRKCZ;PRKCZ;PRKCZ;PRKCZ;PRKCZ;PRKCZ;PRKCZ;PRKCZ
cg03913806_BC21	chr17	41498337	0.0100936	-0.0510359
cg05463966_BC21	chr11	68036484	0.0101009	-0.0299537	NDUFS8
cg05907051_TC21	chr3	183780389	0.0101174	-0.0658246
cg08700306_TC21	chr19	33195484	0.0101244	-0.0615473
cg17013363_TC21	chr3	12459316	0.0101825	-0.0386395
cg00153919_BC21	chr16	88793536	0.0101825	-0.0488007
cg02404162_BC21	chr11	130421044	0.0102026	-0.0427038
cg04903759_TC21	chr3	167520857	0.0102048	-0.057359
cg24385990_TC21	chr10	102785992	0.0102212	-0.0265277
cg22046208_BC21	chr20	4881125	0.0102254	-0.0512679
cg08036492_TC21	chr17	14073219	0.0102816	-0.066346
cg16289578_BC21	chr11	46520448	0.010297	-0.0630949
cg16710434_BC21	chr16	1665612	0.0102972	-0.0416179
cg24616632_TC21	chr19	45772569	0.0102977	-0.0385175
cg03757240_TC21	chr21	44478639	0.0102977	-0.0484295
cg00527659_BC21	chr14	22976852	0.0102982	-0.0437655	AJUBA
cg01612883_BC21	chr12	124538569	0.0102982	-0.050055
cg01166815_TC21	chr1	107914353	0.0103121	-0.0621654
cg26027052_BC21	chr6	36853588	0.0103192	-0.0411286
cg01475971_BC21	chr1	156488875	0.0103192	0.0538668
cg07536317_TC21	chr14	35339923	0.0103192	-0.0516278
cg15655615_TC21	chr10	119407145	0.0103223	-0.0577289
cg17158827_TC21	chr12	123268097	0.0103435	-0.040896
cg24203169_BC21	chr12	123268115	0.0103435	-0.0433396
cg27094376_TC21	chr16	3589687	0.0103537	-0.0800245	SLX4
cg24579150_TC21	chr19	43674444	0.0103557	-0.0644936
cg26779770_BC21	chr5	176994822	0.0103739	-0.0490102
cg21876760_BC21	chr11	34208545	0.0103795	-0.0371395
cg19244300_BC21	chr1	109570682	0.0103888	-0.0661192
cg26363033_BC21	chr22	40444659	0.0104196	-0.077735
cg15159104_BC21	chr15	43517667	0.0104196	-0.0424385	MAP1A;MAP1A
cg14344345_BC21	chr9	130768594	0.0104196	-0.0565316
cg01949584_BC21	chr7	151806472	0.0104196	-0.0501086	LOC644090
cg19705285_TC21	chr20	49769172	0.0104353	-0.0722515
cg01662869_TC21	chr16	4680409	0.0104432	-0.054658
cg17039883_BC21	chr17	3835129	0.0104701	-0.0659794
cg22159005_TC21	chr1	230191163	0.0104701	-0.0452345
cg04006560_TC21	chr2	201157876	0.0104701	-0.0395475	CFLAR-AS1
cg02952842_BC21	chr2	69178378	0.0104822	-0.0454922
cg15530560_BC21	chr19	851290	0.010487	-0.0721292	ELANE
cg21846920_TC21	chr16	84354463	0.0104893	-0.0644176
cg06298740_BC21	chr1	226938125	0.0104893	-0.0546091
cg25298189_TC21	chr19	935259	0.0104991	-0.0702699
cg03313180_TC21	chr8	29539466	0.0105278	-0.0713279
cg17928208_BC21	chr13	97439363	0.0105443	-0.0503638
cg19245151_TC21	chr5	177089366	0.0105733	-0.0374708	FGFR4
cg09429135_BC21	chr6	36323220	0.0106369	-0.0383272
cg05380759_BC21	chr3	45537862	0.0106531	-0.0501443
cg04773652_TC21	chr9	121073068	0.0106783	-0.0525622
cg04178438_BC21	chr7	157300378	0.0106783	-0.0412175
cg23476905_BC21	chr4	83116183	0.0106783	-0.0836658	PLAC8;PLAC8
cg04494503_BC21	chr5	110000299	0.0106783	-0.0415079
cg27438343_BC21	chr10	50422412	0.0106783	-0.0420811
cg20875821_TC21	chr18	63890501	0.0106783	-0.0752557
cg16040230_TC21	chr2	201157895	0.0106783	-0.0466445	CFLAR-AS1
cg22970261_TC21	chr22	23150960	0.0106783	-0.0622187
cg08124879_BC21	chr9	4850684	0.0106793	-0.0561344
cg09204372_BC21	chr6	15502157	0.0106827	-0.0512885
cg22011851_TC21	chr17	1197437	0.0106941	-0.0347073
cg09389895_BC21	chr6	33577209	0.0107108	-0.0456048
cg25390440_TC21	chr2	126655793	0.0107108	-0.0305447	GYPC;GYPC;GYPC
cg21788793_BC21	chr16	79509360	0.0107108	-0.0427255
cg12483340_TC21	chr15	42210841	0.0107122	-0.0626544	TMEM87A;TMEM87A;TMEM87A;TMEM87A
cg23530626_TC21	chr18	48781765	0.0107122	-0.0551773
cg10342174_BC21	chr6	158853421	0.0107168	0.0851151
cg19013966_BC21	chr6	157317337	0.0107283	-0.0819608
cg15321915_BC21	chr1	39934383	0.0107295	-0.0487951
cg19772161_TC21	chr6	3746336	0.0107317	-0.0478224
cg20089024_BC21	chr3	158808945	0.0107478	-0.0440999
cg22599201_TC21	chr17	45200867	0.0107574	-0.044991
cg25897519_TC21	chr8	41569896	0.0107574	-0.118183
cg10909080_BC21	chr17	81923592	0.0107786	-0.0656765	MAFG
cg11855175_BC21	chr20	38298953	0.0108047	-0.023731
cg00412401_BC21	chr1	23811134	0.0108047	-0.0343359
cg16613303_TC21	chr11	73388780	0.0108047	-0.0428432
cg14210726_TC21	chr17	78140871	0.0108047	-0.0602623	TMC8
cg16206394_BC21	chr12	132661909	0.0108047	-0.0515538
cg17000067_BC21	chr1	10378651	0.0108047	-0.0514076	KIF1B;KIF1B;KIF1B;KIF1B;KIF1B;KIF1B
cg16565031_BC21	chr14	69719572	0.0108047	-0.0484842
cg15891546_BC21	chr8	141169809	0.0108047	-0.0695925
cg02196550_BC21	chr3	9780439	0.0108047	-0.061654	TADA3;TADA3;TADA3
cg09247175_BC21	chr1	12143514	0.0108047	-0.032741	TNFRSF8;TNFRSF8;TNFRSF8;TNFRSF8
cg02005443_TC21	chr12	4215050	0.0108047	-0.0462174
cg15450840_TC21	chr5	14438468	0.0108587	-0.0436349
cg13399261_TC21	chr2	102064611	0.0108587	-0.0362966
cg17635493_BC21	chr1	43978325	0.0108587	-0.0714954	B4GALT2
cg12110801_TC21	chr19	5992273	0.0108587	-0.0612835
cg07460883_TC21	chr11	65611317	0.0108587	-0.0543676
cg23369670_TC21	chr14	103705607	0.0108587	-0.0574574
cg07590649_TC21	chr14	77565549	0.0108587	-0.0452148
cg14553545_BC21	chr2	43199949	0.0108587	-0.0414525
cg00225858_BC21	chr16	84190235	0.0108587	-0.0968903	ADAD2;ADAD2
cg05749408_BC21	chr3	119311604	0.0108587	-0.059202
cg24168413_TC11	chr19	35139484	0.0108736	-0.094498	FXYD1;FXYD1;FXYD1
cg16950212_BC21	chr4	146511517	0.0108736	-0.0482944
cg00026033_TC11	chr12	56020706	0.0108736	-0.0654222	IKZF4;IKZF4;IKZF4
cg12348464_TC21	chr1	212794820	0.010878	-0.047393
cg01374870_TC21	chr6	32937350	0.0108916	-0.0413971	HLA-DMB
cg06270401_TC21	chr12	4589919	0.0108916	-0.0759501	DYRK4;DYRK4
cg24574692_TC11	chr2	240987191	0.0108916	-0.0924754
cg17326611_TC21	chr14	34482574	0.0109218	-0.071812
cg04079215_BC21	chr1	94629665	0.0109218	-0.0579929
cg13843006_TC21	chr20	10790184	0.0109218	-0.0673594
cg18084554_BC21	chr19	929046	0.0109219	-0.0526578
cg18245735_TC21	chr2	219579058	0.0109219	-0.0477364
cg20397849_BC21	chr11	67284238	0.0109219	-0.0786026	GRK2
cg08368934_TC21	chr16	57667543	0.0109219	-0.0686081	ADGRG3;ADGRG3
cg25897930_TC21	chr3	45915827	0.0109219	0.0769936	LZTFL1;LZTFL1;LZTFL1
cg04686354_BC21	chr17	75265799	0.0109219	-0.0728209	MRPS7
cg11810998_TC21	chr1	212646251	0.0109312	-0.0242667
cg23312431_BC21	chr21	44354114	0.0109312	-0.0552706
cg10493843_BC21	chr20	2087193	0.0109339	-0.0494884
cg16131053_BC21	chr18	47932905	0.0109397	-0.0455247
cg01803180_TC21	chr17	4675693	0.0109661	-0.0643456
cg03247435_BC21	chr1	9565026	0.0109661	-0.0813886
cg06382040_BC21	chr1	32993249	0.0109661	-0.0298407
cg15696708_TC21	chr16	70403090	0.0109661	-0.0543515
cg26350671_BC21	chr20	3807781	0.0109822	-0.0483857	LINC01730
cg07003993_BC21	chr11	67022607	0.0109834	0.134605	SYT12;SYT12;SYT12;SYT12
cg05195776_TC21	chr3	188780661	0.0110269	-0.0415909
cg04346283_TC21	chr6	81749737	0.0110534	-0.0399338	TENT5A
cg26987302_TC21	chr12	1917836	0.0110534	-0.0460372
cg13547771_BC21	chr8	23541550	0.0110534	-0.0703065
cg09605467_BC21	chr3	5139783	0.0110637	-0.0439543
cg06370837_BC21	chr17	1039801	0.0110656	-0.0570431
cg27611169_BC21	chr19	16002688	0.0110656	-0.0387172
cg01404893_TC21	chr16	88977139	0.0110656	-0.0490923	CBFA2T3;CBFA2T3
cg01699630_BC21	chr6	131572883	0.0110656	-0.0774319	ARG1;ARG1;ARG1;ARG1
cg16839691_BC21	chr3	127677412	0.0110656	-0.0462951
cg02766909_TC21	chr13	46375075	0.0110656	-0.0608629
cg27607273_TC21	chr19	4902882	0.0110656	-0.0783258	ARRDC5;ARRDC5;ARRDC5;ARRDC5;UHRF1
cg18347010_BC21	chr17	57811171	0.0110656	-0.0335328
cg06626052_BC21	chr19	4375900	0.0110656	-0.0489072
cg25099490_BC21	chr14	23113924	0.0110684	-0.0473154
cg16013330_BC21	chr11	10534607	0.0110741	-0.0495993
cg20643936_BC21	chr8	143991157	0.011089	-0.0459216
cg20366239_TC21	chr22	50403346	0.0110993	-0.0398522
cg09032544_BC11	chr1	167518058	0.0111137	0.0658461
cg26282508_BC21	chr3	12999489	0.0111137	-0.0353447
cg26958260_TC21	chr11	128613437	0.011115	-0.0541072
cg22729333_BC21	chr17	57365482	0.0111269	-0.0468809
cg26629749_BC21	chr8	133634698	0.0111883	-0.0294078
cg20223776_TC21	chr14	100663082	0.0111883	-0.0601759
cg01027776_TC21	chr20	1819433	0.0111883	-0.0416723
cg01627252_BC21	chr2	31174417	0.0111883	-0.0616088	CAPN14;CAPN14;CAPN14;CAPN14
cg02405301_TC21	chr4	86967314	0.0111883	-0.0516217
cg02918675_TC21	chr2	64941993	0.0111883	-0.0522372
cg24013753_BC21	chr19	5947736	0.0111883	-0.0660579
cg08232510_TC21	chr20	53910512	0.0111883	-0.0506127
cg09455513_TC21	chr10	3750091	0.0111888	-0.0422299	LOC105376360
cg02042712_BC21	chr16	57668327	0.0112027	-0.0403271	ADGRG3;ADGRG3;ADGRG3;ADGRG3
cg08231648_TC21	chr1	234876067	0.0112027	-0.0473934
cg23977928_BC21	chr19	4547522	0.0112027	-0.0661146
cg13318817_BC21	chr2	121197540	0.0112061	-0.0394052
cg03324854_TC21	chr2	111375731	0.0112077	-0.0585724
cg05815355_TC21	chr5	10762514	0.0112078	-0.0471297	DAP;DAP
cg16914733_BC21	chr11	114164368	0.0112078	-0.0455107
cg22257008_TC21	chr6	113433062	0.0112078	-0.0563643
cg15348855_BC21	chr18	10284889	0.0112078	-0.0640953
cg25170193_BC21	chr20	33465995	0.0112094	-0.0809415
cg20274944_TC21	chr15	40340996	0.0112154	-0.0435986	CCDC9B
cg23090653_BC21	chr6	32797575	0.0112382	-0.0332582
cg10390504_BC21	chr6	163355604	0.0112749	-0.0627607
cg09923296_TC21	chr10	13770165	0.0112757	-0.050533
cg09869279_TC21	chr20	310093	0.0112757	-0.0377049
cg21637767_BC21	chr16	67243641	0.0112757	-0.0513084
cg18915856_BC21	chr14	21015482	0.0112943	-0.06017
cg00148618_BC21	chr1	159850104	0.0112983	-0.0362477
cg26613073_TC21	chr13	40563408	0.0112984	-0.0500901
cg26307396_BC21	chr3	11274172	0.0113111	-0.0486634
cg14288403_TC21	chr1	28176857	0.0113111	-0.0308671	PTAFR;PTAFR
cg02586831_BC21	chr2	27095881	0.0113111	-0.0650358
cg01710147_BC21	chr1	207060074	0.0113214	-0.0395511
cg15929395_TC21	chr11	117825113	0.0113215	-0.0611587	FXYD2
cg11384224_TC21	chr7	92781275	0.0113215	-0.0535434
cg25480232_TC21	chr5	179769143	0.0113424	-0.0755034
cg24117524_BC21	chr19	11118401	0.0113955	-0.0686205
cg15842753_TC21	chr12	94152425	0.0114081	-0.0397215
cg06418013_BC21	chr2	23939084	0.0114082	-0.0564914	UBXN2A
cg21448352_BC21	chr2	23601421	0.0114178	-0.0219278
cg09750049_TC21	chr9	97907756	0.0114178	-0.0465576
cg03971249_BC21	chr3	14397803	0.0114178	-0.0516327
cg14314602_BC21	chr9	129344224	0.0114183	-0.024206
cg16405432_BC21	chr14	95507373	0.0114183	-0.0654269
cg19643141_BC21	chr14	69046069	0.0114202	-0.065227
cg18369084_BC21	chr17	2072583	0.0114202	-0.0546126
cg04594007_TC21	chr3	15102701	0.0114202	-0.0500549
cg24186951_TC21	chr2	59277850	0.0114202	-0.0876762	LINC01793
cg03191260_BC21	chr8	29116906	0.0114202	-0.0634704	KIF13B
cg20647285_TC21	chr12	121849876	0.0114202	-0.0539979
cg03919657_BC21	chr17	50424951	0.0114202	-0.0539639	ACSF2;ACSF2;ACSF2;ACSF2;ACSF2;ACSF2
cg11375665_BC21	chr18	63762073	0.0114202	0.0776329
cg23450649_BC21	chr12	123028518	0.0114202	-0.0413833
cg22066350_BC21	chr17	3803296	0.0114202	-0.0623991	NCBP3;NCBP3
cg18051433_TC21	chr4	136184150	0.0114202	-0.0548912
cg18041689_TC21	chr12	107405805	0.0114202	-0.0634529
cg05366262_BC21	chr1	159700492	0.0114202	-0.0317064
cg15525315_BC21	chr10	104327884	0.0114202	-0.047862
cg20937681_TC21	chr16	592686	0.0114202	-0.0774872
cg09044574_TC21	chr4	163622607	0.0114243	-0.0641583
cg05088041_BC21	chr3	71390063	0.0114303	-0.0201011
cg02167476_TC21	chr9	128905449	0.011454	-0.0497037
cg03837680_TC21	chr17	79993730	0.0114597	-0.0405971
cg24339704_BC21	chr19	2529024	0.0114771	-0.0731909
cg06858075_BC21	chr13	49527299	0.0114797	-0.0519965
cg27050612_TC21	chr17	48055836	0.0114797	-0.0410798
cg09948751_BC21	chr6	109325605	0.0114867	-0.0368684
cg17020214_BC21	chr11	123479296	0.0114867	-0.0376444
cg17102495_TC21	chr17	81454618	0.0114867	-0.0691791
cg20269398_TC21	chr15	62835530	0.0114867	-0.0583795
cg07014190_BC21	chr1	31658269	0.0114867	-0.0457658
cg19823186_BC21	chr11	64002385	0.011488	-0.0265511
cg22528270_TC11	chr7	151808030	0.011492	-0.0551455
cg04742719_BC22	chr7	100866137	0.0115156	-0.0479067	SLC12A9;SLC12A9;SLC12A9;TRIP6
cg02875538_TC21	chr2	60531779	0.0115176	-0.0403634
cg11180667_TC21	chr10	99656108	0.0115176	-0.0460863
cg02750243_TC21	chr21	44088004	0.0115224	-0.0592248
cg24724402_BC21	chr19	50702899	0.0115224	-0.0627192
cg21486510_TC11	chr2	7031867	0.0115224	-0.0633122
cg16392942_BC21	chr16	89843269	0.0115224	-0.0547883
cg27476279_TC21	chr6	106495613	0.0115224	0.0661272
cg07925925_TC21	chr5	78529560	0.0115224	-0.0603124
cg21073459_BC21	chr19	54100807	0.0115224	-0.0451452	OSCAR;OSCAR;OSCAR;OSCAR;OSCAR;OSCAR
cg00027232_TC21	chr2	85320108	0.0115224	-0.0755294	TGOLN2;TGOLN2;TGOLN2;TGOLN2;TGOLN2;TGOLN2;TGOLN2;TGOLN2
cg06687617_BC21	chr4	37851044	0.0115291	-0.043162
cg20876499_BC21	chr2	160421045	0.0115291	-0.0663649
cg09465142_TC21	chr20	51492837	0.0115357	-0.0522959
cg18803843_TC21	chr2	85590833	0.0115357	-0.0591356
cg25238843_BC21	chr20	38294214	0.011538	-0.0775205
cg00188241_TC21	chr1	9278327	0.0115824	-0.0733768
cg10997669_BC21	chr8	133150430	0.0115824	-0.0494077
cg12570696_BC21	chr9	93131447	0.0115993	-0.0621721
cg23741347_BC21	chr2	69200366	0.0115993	-0.0425594
cg00291213_TC21	chr21	35025759	0.0115993	-0.0427668
cg09225373_TC21	chr6	52352466	0.011608	-0.0264155
cg23150800_BC21	chr10	13118071	0.0116457	-0.0403197
cg14137456_TC11	chr9	114004560	0.011652	-0.0332226
cg09669125_BC21	chr5	149939140	0.011675	-0.0499245
cg17470213_TC21	chr7	135151715	0.0116889	-0.0268017
cg24816501_TC21	chr2	200695875	0.0116889	-0.0326086	AOX3P-AOX2P;AOX3P-AOX2P
cg20835781_TC21	chr7	75741148	0.0116926	-0.0360432
cg21852554_TC21	chr7	76364268	0.0116926	-0.0249815
cg06801514_BC21	chr19	8567984	0.0116954	-0.037108
cg19118951_BC11	chr21	34202769	0.0116973	-0.0848506
cg14899653_BC21	chr17	17873308	0.011753	-0.0845224
cg14124415_BC21	chr21	26840484	0.0117543	0.0686139	ADAMTS1
cg07227439_BC21	chr17	57948586	0.0117543	-0.0386811
cg08435323_BC21	chr12	105198690	0.0117574	-0.0672516
cg03757471_BC21	chr12	48161143	0.0117574	-0.047137
cg00524584_BC21	chr3	14144008	0.0117629	-0.0309217
cg13186580_TC21	chr4	83320714	0.0117629	-0.0324909
cg17980508_BC21	chr1	78620028	0.0117629	-0.0444323	IFI44L;IFI44L;IFI44L;IFI44L;IFI44L;IFI44L
cg03255735_TC21	chr19	38693566	0.0117673	-0.0357857
cg13443107_BC21	chr17	2101588	0.0117694	-0.0319826
cg10075819_BC21	chr2	108612881	0.0117904	0.0730601
cg18566083_BC21	chr9	134409789	0.0117916	-0.040682
cg14783891_BC11	chr1	27403556	0.0118134	-0.0363696
cg12242115_BC21	chr12	121813260	0.0118134	-0.0610736
cg08185960_TC21	chr11	118212923	0.0118217	-0.0675876	JAML;JAML;JAML;JAML;JAML
cg06145903_TC21	chr19	18999436	0.0118284	-0.0556436
cg02737268_TC11	chr20	3799535	0.011839	0.112784	CDC25B
cg09136067_TC21	chr6	13012289	0.011846	-0.0465247	PHACTR1
cg00251905_BC21	chr12	116280812	0.011846	-0.0667902
cg19774357_BC21	chr1	11842890	0.0118669	-0.0464996	CLCN6;CLCN6;CLCN6;CLCN6;CLCN6
cg10719447_BC21	chr5	60263409	0.01187	-0.0779505
cg02962970_BC21	chr2	70108901	0.0118768	0.0772484
cg06429483_BC21	chr9	129773739	0.0118824	-0.0503532
cg05088057_BC21	chr3	71391635	0.0118862	-0.0558035
cg13831136_BC21	chr6	30102565	0.0119068	-0.0523575
cg14180511_BC21	chr1	206772842	0.0119201	-0.0538091	IL10;IL10
cg03514239_TC21	chr1	153357305	0.0119222	-0.0312562	S100A9
cg07554563_BC21	chr8	48735960	0.0119222	-0.0646553	EFCAB1;EFCAB1;EFCAB1;EFCAB1;EFCAB1;EFCAB1;EFCAB1
cg15961658_BC21	chr10	11292331	0.0119222	-0.0883622
cg10425410_TC21	chr3	127729853	0.0119255	-0.09301
cg05455036_TC21	chr1	202859021	0.0119453	-0.0459421
cg00423035_TC21	chr7	105679039	0.0119518	-0.0487035
cg10718809_BC21	chr11	64319634	0.0119655	-0.0595231	TRMT112
cg11338116_BC21	chr1	153972321	0.0119655	-0.0579786
cg15126957_BC21	chr5	179819594	0.0119881	-0.0264773	SQSTM1
cg07372360_BC21	chr11	44939309	0.011992	-0.043865
cg14056253_BC21	chr9	105142603	0.011992	-0.05627
cg24304425_TC21	chr19	840985	0.011992	-0.0564719	PRTN3
cg05196905_TC21	chr21	46457752	0.0119969	-0.0317508	DIP2A;DIP2A;DIP2A;DIP2A;DIP2A;DIP2A;DIP2A;DIP2A;DIP2A
cg04993279_BC21	chr1	8880401	0.0119969	-0.0509227
cg01593826_BC21	chr15	75112684	0.0119969	-0.0558761
cg13057663_BC21	chr8	37947757	0.0120077	-0.0681904
cg09495519_TC21	chr9	112861830	0.0120077	-0.0390647
cg22575614_TC21	chr16	66366486	0.012026	-0.0440677	CDH5
cg17351890_BC21	chr12	122235826	0.012026	-0.0754653	VPS33A;VPS33A;VPS33A;VPS33A
cg03975920_BC21	chr9	93116257	0.0120286	-0.054475
cg24561388_TC21	chr19	42252848	0.0120286	-0.0243263
cg10228304_BC21	chr11	120209051	0.0120384	-0.0524709
cg07599952_BC21	chr5	149154148	0.0120384	-0.0492142
cg26184987_TC21	chr5	173866668	0.0120384	-0.0410328
cg21936280_TC21	chr17	39618681	0.0120764	-0.0355377
cg07241925_TC21	chr4	1300778	0.0120764	-0.0526277
cg06303101_TC21	chr4	16122467	0.0120764	-0.0679753
cg06576519_BC21	chr4	11481355	0.0120865	-0.042271
cg14322844_TC21	chr10	62620834	0.0121196	-0.0372418
cg15642855_BC21	chr5	65032464	0.0121287	-0.0746164
cg21505713_BC21	chr16	53042062	0.0121307	-0.0236945	LOC105371267;LOC105371267
cg19468660_TC21	chr17	57750471	0.0121321	-0.0430312
cg12030667_TC21	chr3	48430250	0.0121329	-0.0309105	PLXNB1;PLXNB1
cg09357825_TC21	chr10	44996464	0.0121329	-0.041746
cg16498391_TC21	chr18	12421073	0.0121464	-0.045591
cg14777548_TC21	chr10	21754407	0.0121464	-0.0677655
cg23012634_BC21	chr17	78421766	0.0121464	-0.0830995
cg21269642_BC21	chr1	93817052	0.0121464	-0.045156
cg19960185_BC21	chr3	47082924	0.0121663	-0.0459542
cg02396778_BC21	chr2	8659049	0.0121786	-0.0431277
cg05753799_BC21	chr20	3765668	0.0121786	-0.0428085
cg14950616_TC21	chr1	46587385	0.0122032	-0.0662086
cg21831857_BC21	chr18	44686284	0.0122161	-0.0647019
cg12457834_BC21	chr2	36706202	0.0122161	-0.0439725
cg02280876_BC21	chr1	247500748	0.0122161	-0.082734
cg04145223_TC21	chr2	218156322	0.0122161	-0.0825865
cg23812136_TC21	chr18	79507101	0.0122161	-0.0387106
cg20684614_TC21	chr15	79812729	0.0122473	-0.0415597
cg05703302_BC21	chr1	15952973	0.0122747	-0.027092
cg10833066_TC11	chr12	111369663	0.0122906	0.243096	PHETA1;PHETA1;PHETA1
cg22598533_BC21	chr1	204499183	0.0122906	-0.0403774
cg15571640_BC21	chr3	32422171	0.0122913	-0.0452641
cg03076045_TC21	chr16	31130082	0.0122943	-0.0266088	KAT8;KAT8
cg16134077_BC21	chr4	25173018	0.0123056	-0.0555834
cg00160618_TC21	chr11	64970840	0.012306	0.104182
cg04830056_TC21	chr3	183265177	0.012312	-0.0307068
cg03209720_BC21	chr6	157306094	0.0123186	-0.0508648
cg05834342_TC21	chr12	48341179	0.01234	-0.0534056	ZNF641;ZNF641;ZNF641;ZNF641;ZNF641;ZNF641;ZNF641;ZNF641;ZNF641;ZNF641
cg19522770_TC21	chr15	75105127	0.0123651	-0.0362457
cg24020434_TC21	chr19	6273833	0.0123703	-0.0645182
cg06290889_BC21	chr20	57374901	0.0124036	-0.0301142
cg06233202_BC21	chr2	64274000	0.0124564	-0.0438472
cg24765030_TC21	chr18	23192545	0.012469	-0.0639007
cg09543151_BC21	chr13	109400582	0.012469	-0.0407138	LINC00399
cg02694427_BC11	chr2	176099784	0.012469	-0.135015	HOXD12
cg09217130_BC21	chr6	16681609	0.012469	-0.0463193
cg14397918_TC21	chr9	69463913	0.012469	-0.0492565
cg03170778_BC21	chr2	96089177	0.012469	0.0507463
cg15244101_TC21	chr12	49233841	0.0124924	-0.0411014
cg20669005_TC21	chr15	78399360	0.01251	-0.0664942
cg18810184_BC21	chr1	76076146	0.012513	-0.0344313
cg21341487_TC21	chr20	62185863	0.0125591	-0.0500365
cg15068318_TC21	chr6	2958516	0.0125591	-0.0433417
cg25480460_BC21	chr11	47389156	0.012571	-0.0541698
cg05327106_BC21	chr3	195221615	0.012571	-0.0560306
cg13158784_TC21	chr15	66617803	0.012571	-0.025346
cg25916613_BC21	chr21	42891476	0.012571	-0.0857349
cg26291072_BC21	chr17	7168044	0.0125785	-0.0653383
cg25927847_BC21	chr21	43768313	0.0125785	-0.0339088
cg09378694_TC21	chr16	85761949	0.0126199	-0.0289633
cg19340455_TC21	chr7	1056084	0.0126199	-0.0291361
cg23791391_BC21	chr16	31129362	0.0126592	-0.0439376
cg22534931_TC21	chr17	41624926	0.0126794	-0.0277126	KRT17
cg22155049_TC21	chr17	8727423	0.0126794	-0.0560434
cg11128431_TC21	chr10	43333059	0.0126897	-0.0384677
cg18377381_BC21	chr22	21943133	0.0127223	-0.0495011	PPM1F-AS1
cg26551120_BC21	chr7	24779162	0.0127223	-0.050004
cg24313446_TC21	chr19	21493249	0.0127223	-0.0693604
cg04530457_BC21	chr3	10293095	0.0127223	-0.0346819	GHRLOS;GHRLOS;GHRLOS;GHRLOS;GHRLOS;GHRLOS;GHRL;GHRL;GHRL;GHRL;GHRL;GHRL;GHRL;GHRL;GHRL;GHRL;GHRL
cg25984454_BC21	chr21	46284289	0.0127223	-0.0416381	MCM3AP
cg14053129_BC21	chr9	104869114	0.0127223	-0.0587575
cg21213351_TC21	chr16	17334332	0.0127223	-0.0526319
cg15529580_BC21	chr6	105884215	0.0127223	-0.0502325
cg04407248_BC21	chr16	31136875	0.0127223	-0.0763386	PRSS8
cg01588493_BC21	chr7	50410154	0.0127223	-0.0288968
cg20800600_BC21	chr19	827782	0.0127223	-0.0618132	AZU1
cg14421700_BC21	chr17	79782166	0.0127223	-0.049568	CBX2;CBX2
cg00191409_TC21	chr12	64699928	0.0127223	-0.0601074
cg27275544_TC21	chr6	25057213	0.0127223	-0.0570325
cg13510423_TC21	chr4	112560235	0.0127302	-0.0521585
cg14827165_BC21	chr19	17110610	0.0127312	-0.0329719
cg12707553_BC21	chr9	121185424	0.0127375	-0.0364405
cg00565790_TC21	chr12	116548079	0.0127375	-0.0405553
cg19206705_BC21	chr6	157469477	0.0127375	-0.0364814
cg07346556_TC21	chr4	168881517	0.0127376	-0.0436262
cg22255183_TC21	chr17	17182213	0.0127569	0.0870434
cg02861298_TC21	chr9	110127564	0.0127597	-0.051799
cg11916699_TC21	chr7	151695183	0.0127597	-0.046948
cg04677723_BC21	chr2	74466205	0.0127943	-0.0453269	MOGS;MOGS
cg14647287_BC21	chr4	6925456	0.0128239	-0.0569193
cg06487630_TC21	chr12	47881981	0.0128308	-0.0367307
cg03931588_TC21	chr2	190606374	0.0128308	-0.0351947
cg24313447_BC21	chr19	21493424	0.0128423	-0.082105	LINC00664
cg21811345_BC21	chr16	81481435	0.0128423	-0.0436821
cg12119693_BC23	chr17	82624049	0.0128599	-0.0810866
cg19730011_BC21	chr15	78455215	0.0128599	-0.0274216
cg15689796_BC21	chr14	92650229	0.0128599	-0.0310185
cg09942477_BC21	chr6	108635880	0.012868	-0.0550378
cg08392389_TC21	chr1	35181326	0.0128819	0.081128
cg11221504_BC21	chr18	35653978	0.0128819	-0.0417758
cg01801417_TC21	chr16	68499029	0.0128819	-0.0617408
cg06685556_BC21	chr17	42161745	0.0129071	-0.0457644
cg23470684_BC21	chr15	90206119	0.01291	-0.065241
cg02965672_BC21	chr2	70260833	0.0129143	-0.0652681
cg02462837_BC21	chr8	11464943	0.0129413	-0.0595029
cg17205878_BC21	chr12	4278859	0.0129481	-0.0512059	CCND2
cg01402493_BC21	chr1	150976290	0.0129633	-0.0611333	CERS2;CERS2
cg06934299_TC21	chr3	140771142	0.0130187	-0.0344302
cg04869977_BC21	chr6	7166515	0.0130401	-0.048651
cg03244997_BC21	chr17	45425778	0.0130647	-0.0504739	ARHGAP27;ARHGAP27;ARHGAP27;ARHGAP27;ARHGAP27;ARHGAP27;ARHGAP27;ARHGAP27;ARHGAP27;ARHGAP27;ARHGAP27;ARHGAP27;ARHGAP27;ARHGAP27;ARHGAP27
cg04611801_BC21	chr17	58324668	0.0130647	-0.0438601	TSPOAP1-AS1
cg25588185_TC21	chr20	63909850	0.0130647	-0.0446645
cg13119178_TC21	chr1	6170983	0.0130647	-0.0352305
cg05519641_BC21	chr11	68029341	0.0130647	-0.053156	NDUFS8
cg04253213_BC21	chr3	37987882	0.0130679	-0.0698221	VILL
cg14362027_BC21	chr9	131617226	0.0130679	-0.0477607
cg12303312_BC21	chr11	8715465	0.0130679	-0.0497458
cg17258387_BC21	chr2	174059702	0.0130679	-0.0459271
cg11327408_TC21	chr6	30329552	0.0130714	-0.0632739	TRIM39;TRIM39;TRIM39;TRIM39;TRIM39;TRIM39-RPP21
cg12567582_BC21	chr9	105700951	0.0130741	-0.0562392
cg24413306_BC21	chr19	33394415	0.0130741	-0.0896822
cg04751783_BC21	chr3	37145863	0.0130741	-0.0536225
cg04016004_BC21	chr19	11323980	0.0130741	-0.0432303	RAB3D;RAB3D
cg24232686_TC21	chr19	17110442	0.0130741	-0.0516591
cg13900919_BC21	chr20	48724064	0.0130768	-0.0581803
cg09735657_BC21	chr15	80160704	0.0130793	-0.044382
cg24473995_TC21	chr21	36166853	0.0130797	-0.0609284
cg06839404_TC21	chr9	137034221	0.0130797	-0.0537342
cg04528931_TC21	chr2	239240491	0.0130797	-0.0283438
cg21714665_BC21	chr15	31263565	0.0131124	-0.0659392
cg04882272_BC21	chr2	170969234	0.0131124	-0.0520423
cg19660568_BC21	chr19	14508020	0.0131124	-0.0454533
cg04358770_BC21	chr4	100981961	0.0131124	-0.0407548
cg12596733_TC21	chr6	2124410	0.013154	-0.0538853
cg16822035_TC21	chr13	112979065	0.0131579	-0.0462198	MCF2L
cg14587065_BC21	chr17	3903953	0.0131722	-0.069659	P2RX1
cg26696162_BC21	chr6	151388387	0.0132095	-0.0396209
cg25005564_TC21	chr12	132866553	0.0132095	-0.0437914
cg24351694_BC21	chr8	143573277	0.0132095	-0.0293796	MROH6
cg09329988_TC21	chr6	28322950	0.0132095	-0.0498865
cg13589461_BC21	chr21	34835501	0.0132108	-0.0618972
cg05696274_BC21	chr13	24279923	0.0132293	-0.0638276
cg20317748_TC21	chr15	40340923	0.0132453	-0.0645518	CCDC9B;CCDC9B
cg14479136_TC21	chr9	136328245	0.0132453	-0.0331603	DKFZP434A062
cg15407570_TC21	chr3	52495508	0.0132649	-0.0446386
cg00344572_BC21	chr2	136322743	0.0132649	-0.0544434
cg18916050_BC21	chr11	47377024	0.0132649	-0.0439544
cg20613425_BC21	chr15	73988403	0.0133102	-0.0258238
cg08675214_BC21	chr21	34595600	0.0133109	-0.0461731
cg08061943_BC21	chr16	69190509	0.0133336	-0.0968924
cg20995462_TC21	chr11	2511606	0.0133336	-0.0541597
cg18442317_BC21	chr22	23147840	0.0133389	-0.0412541
cg27586626_TC21	chr2	8298843	0.0133389	-0.0500861
cg17748466_TC21	chr20	23132650	0.013351	-0.0612528	LINC00656
cg26026551_BC21	chr7	44747897	0.013351	-0.0500451	ZMIZ2;ZMIZ2
cg12617080_BC21	chr1	156540052	0.0133666	-0.0460427
cg14333394_TC21	chr9	136917905	0.0133666	-0.0554594
cg10298052_BC11	chr10	55631295	0.0134039	-0.0740992
cg22157888_BC21	chr17	8916466	0.0134138	-0.0503475
cg03126694_BC21	chr13	48426968	0.0134186	-0.0490923	LPAR6;LPAR6;LPAR6
cg10462778_TC21	chr5	172887130	0.0134186	-0.0775283
cg26346372_TC21	chr22	39367075	0.0134457	-0.018826
cg04537282_TC21	chr11	331179	0.0134738	0.0976967
cg08053935_BC21	chr6	41723532	0.0134868	-0.0515816
cg10222868_TC21	chr17	29893089	0.0134973	-0.0702535
cg21026496_BC21	chr11	121119564	0.0135089	-0.0562635
cg12517576_TC21	chr7	128408254	0.0135089	-0.04371
cg01325314_TC21	chr3	188007974	0.0135089	-0.0460166
cg04127242_BC21	chr9	137096258	0.0135089	0.0644318	MAN1B1;MAN1B1;MAN1B1
cg04603976_TC21	chr19	4052708	0.0135089	-0.0414374
cg01804679_TC21	chr1	32241702	0.0135107	-0.0280303	MTMR9LP
cg12022722_BC21	chr19	39338019	0.0135107	-0.0438788
cg22535089_TC21	chr13	113530147	0.0135201	-0.0765543
cg14377681_TC21	chr17	39719456	0.0135247	-0.0576092
cg03116466_BC21	chr7	2076877	0.0135301	-0.0391227
cg06625767_BC21	chr5	177409694	0.0135301	-0.0699096	F12
cg17660434_BC21	chr12	55676917	0.013538	-0.0610686
cg05193946_BC11	chr12	6356224	0.0135669	-0.0555628
cg14239052_BC21	chr18	48662281	0.0135669	-0.0382304
cg19890119_BC21	chr2	112832146	0.0135805	-0.0353137
cg00992048_BC21	chr1	1764146	0.0135999	-0.0480583
cg05623175_BC21	chr10	124702090	0.0136136	0.050715
cg03278811_BC21	chr6	108562127	0.0136217	-0.0706459
cg16261114_TC21	chr15	99008768	0.0136465	-0.0759554	PGPEP1L
cg25815201_BC21	chr21	34865589	0.0136585	-0.0363675
cg07851290_BC21	chr2	30885500	0.0136585	-0.0264819
cg16124410_BC21	chr16	47396363	0.0136693	-0.049063
cg04794690_TC21	chr1	17441563	0.0136693	-0.0415523
cg21974675_BC21	chr4	99816332	0.0136693	-0.0442924	DAPP1;DAPP1
cg18023065_BC11	chr11	94545437	0.0136713	-0.117285	FUT4;PIWIL4-AS1
cg20990473_TC21	chr14	91361307	0.0136894	-0.0547447
cg22242539_BC21	chr17	1761926	0.0136894	-0.0467085	SERPINF1;SERPINF1;SERPINF1
cg03241493_TC21	chr16	29892279	0.0136894	-0.0474275
cg03171478_TC21	chr22	37176876	0.0136894	-0.0489195
cg10012491_BC21	chr10	87743376	0.0136974	-0.051665	PAPSS2;PAPSS2
cg18669210_TC21	chr17	73068916	0.0136974	-0.0449374
cg02078710_BC21	chr14	58599376	0.0137046	0.0626197
cg03336205_BC21	chr6	109349693	0.0137046	-0.0416205
cg15081012_BC21	chr2	33502223	0.0137208	-0.0479673
cg18938128_TC21	chr16	3281537	0.0137375	-0.0492066
cg24293015_BC21	chr19	19599319	0.0137434	0.0718548	PBX4;PBX4
cg22054267_TC21	chr17	3003000	0.0137434	-0.0335271
cg08864619_TC21	chr5	170337535	0.0137686	-0.0582613
cg20430631_TC21	chr11	76629721	0.0137689	-0.0424428
cg03960698_BC21	chr2	19899153	0.0137689	-0.0590507
cg08227615_TC21	chr15	52137518	0.0137813	-0.045549
cg08645907_TC21	chr7	105679232	0.0137813	-0.0255014	ATXN7L1;ATXN7L1
cg17934470_TC21	chr5	50663869	0.0138161	-0.0554459
cg15986371_BC21	chr12	104741927	0.0138368	-0.0671001
cg09043795_TC21	chr22	31952089	0.0138368	-0.0663506
cg24777399_TC21	chr2	109239118	0.0138368	-0.0478102
cg27257205_TC21	chr22	35410337	0.0138442	-0.0391228
cg22240942_BC21	chr5	10746927	0.013847	-0.0437371
cg11539218_BC22	chr7	106704305	0.0138562	0.0738183
cg09991267_BC21	chr11	124172451	0.0138687	0.0657392
cg07744502_TC21	chr11	93537917	0.0138687	-0.0355889
cg07910010_BC21	chr2	222584012	0.0138687	-0.0727713
cg07076751_TC21	chr6	30679762	0.0138687	0.0614419
cg01390001_BC22	chr1	150163348	0.0138906	-0.0489354
cg10882599_TC21	chr3	129060743	0.0139022	-0.064771	GP9
cg07215466_BC21	chr9	37913556	0.0139022	-0.0352465
cg20669003_BC21	chr15	78399210	0.013911	-0.041814
cg14285294_TC21	chr9	127977574	0.013911	0.0529194
cg17837191_BC21	chr17	64241313	0.0139214	-0.0592172
cg16610870_BC21	chr1	32998281	0.0139214	-0.0484302
cg24427660_TC21	chr11	818892	0.0139795	-0.0524198	PNPLA2
cg21547649_TC21	chr2	9002612	0.0139795	-0.0463246
cg15511120_TC22	chr11	6576889	0.0140019	-0.0530926
cg04905719_TC21	chr6	134296112	0.0140109	-0.0395474
cg04236294_TC21	chr19	54081614	0.0140428	-0.0364934	TARM1
cg22794405_TC21	chr14	50397520	0.0140471	-0.0448146	CDKL1;CDKL1;CDKL1;CDKL1
cg10472651_BC21	chr16	66521956	0.0140471	-0.0351342
cg08895429_TC21	chr5	172800142	0.0140487	-0.159018
cg14193087_BC21	chr19	18503442	0.0140487	-0.025512
cg08154963_BC21	chr17	35099866	0.0140487	-0.0756044	RAD51D;RAD51D;RAD51D;RAD51D;RAD51D;RAD51D;RAD51D;RAD51D
cg07350590_BC21	chr12	106593180	0.0140522	-0.16115
cg27481953_BC21	chr6	158819966	0.0140584	-0.0766683	EZR
cg13092853_BC21	chr8	125578796	0.0140809	-0.0734445
cg17825194_BC21	chr12	124380135	0.0140809	-0.0439971
cg24580730_TO21	chr19	43768674	0.0140809	-0.038687
cg02405193_TC21	chr16	3589838	0.0140809	-0.0442533	SLX4
[truncated: 2,642 more rows]
