# Supplementary material for: Epigenome-wide DNA methylation profiling in septic and non-septic patients with similar infections: potential use as sepsis biomarkers
Source: Front Cell Infect Microbiol. 2025 Jan 24;14:1532417. doi: 10.3389/fcimb.2024.1532417 (PMC11802815; doi:10.3389/fcimb.2024.1532417)
Supplement: Supplementary Figure 1 — Flowchart of the study population. [file DataSheet1.zip › Table S3.xlsx]

## Sheet: Sheet1
Table S3. Significantly differentially methylated DMRs (p-value < 0.05) between patients with sepsis and patients without sepsis.
Chromosome	Start	End	Width	No. CpGs	p-value	B-value (mean difference)	Genes
chr16	3589101	3589838	738	7	1.79564e-08	-0.0725571	SLX4
chr10	45463311	45463861	551	4	1.77529e-05	-0.0670451	MARCHF8
chr17	82623929	82624049	121	4	2.00763e-05	-0.0814552	FOXK2, WDR45B
chr19	4547442	4547522	81	3	3.21633e-05	-0.0617896	SEMA6B
chr7	6424365	6424973	609	3	7.21746e-05	-0.0625802	DAGLB
chr11	94545232	94545902	671	9	7.99285e-05	-0.0664669	PIWIL4, FUT4, AP000943.2
chr16	84344168	84344359	192	3	8.94271e-05	-0.0729045
chr1	207069224	207069320	97	3	9.57955e-05	-0.106359	PFKFB2
chr12	4589919	4590452	534	3	9.67562e-05	-0.0744434	DYRK4
chr15	52246884	52247302	419	3	0.000109556	-0.065206	MYO5C
chr11	44591805	44592705	901	3	0.000164578	-0.0599338	CD82
chr19	21493249	21493817	569	4	0.000193007	-0.0823537	LINC00664
chr3	45915827	45916238	412	4	0.000212385	0.0683351	LZTFL1
chr16	1469784	1470062	279	4	0.000213257	-0.0523909	CLCN7, AL031600.2
chr2	241859100	241860040	941	7	0.00022648	0.0628234
chr6	7166039	7167235	1197	3	0.000272407	-0.0556637	RREB1
chr11	3153777	3154406	630	4	0.000311832	-0.0657918	OSBPL5
chr1	183882108	183882582	475	5	0.000343733	-0.0579803	RGL1
chr16	85781899	85782245	347	5	0.000389618	-0.0542412	EMC8, RNU1-103P
chr11	73405122	73405284	163	4	0.000508199	-0.0520994	FAM168A
chr21	44088004	44088583	580	4	0.000569896	-0.0554398	TRAPPC10
chr22	24542113	24542743	631	3	0.000589625	-0.0561679	GUCD1
chr11	330872	331288	417	5	0.000859307	0.0765643
chr8	141208928	141209866	939	4	0.00115827	-0.0500566	SLC45A4
chr5	17436262	17436632	371	5	0.00125759	-0.0546733	LINC02217
chr5	177462264	177462594	331	3	0.00135288	-0.0599496	DBN1
chr19	4542508	4544083	1576	6	0.0016123	-0.0638079	SEMA6B
chr19	1154486	1155739	1254	6	0.00167275	-0.0627159	SBNO2
chr10	104032620	104033600	981	3	0.00171436	-0.070046	COL17A1
chr16	4679904	4680464	561	3	0.00184683	-0.079829	MGRN1
chr17	58277970	58278070	101	3	0.00227605	-0.0958489	MPO
chr2	62304516	62305082	567	3	0.00257635	-0.0608168
chr5	179768666	179769986	1321	3	0.0029244	-0.0598825	MAML1
chr17	81923190	81924753	1564	7	0.00296361	-0.0531062	AC145207.8, MAFG
chr20	49681651	49682358	708	3	0.00302409	-0.0598659	B4GALT5
chr8	6938458	6939096	639	5	0.00357389	-0.0578707
chr18	400566	400789	224	3	0.00390717	-0.0501301	COLEC12
chr11	33286723	33286799	77	3	0.00407746	-0.0592699	HIPK3
chr8	104412198	104412502	305	3	0.00416344	-0.0511371	DPYS
chr16	88937233	88937970	738	3	0.00560899	-0.0527554	CBFA2T3, AC092384.3
chr17	46170867	46171275	409	5	0.00585914	-0.0642088	KANSL1
chr20	63891165	63891316	152	4	0.00593371	-0.060948	TPD52L2
chr1	107914315	107914402	88	3	0.00596537	-0.0511472	VAV3
chr2	70108901	70108986	86	3	0.00620534	0.0651006
chr19	3398708	3399017	310	4	0.00770137	-0.0908245	NFIC
chr22	23277036	23277053	18	3	0.0077815	-0.0535155	BCR
chr5	60263235	60263409	175	4	0.00786845	-0.0537781	PDE4D
chr3	37987832	37987892	61	4	0.0084527	-0.0502107
chr16	85543755	85544241	487	3	0.00863018	-0.053372	GSE1
chr2	25650160	25650526	367	3	0.00868602	-0.0523824	DTNB
chr4	83150017	83150644	628	3	0.00880383	-0.0512847
chr17	58324262	58325308	1047	5	0.00927132	-0.060458	TSPOAP1-AS1, TSPOAP1
chr19	6273833	6274197	365	3	0.0102586	-0.0558386	MLLT1
chr6	33432244	33432766	523	5	0.0103951	-0.0502188	SYNGAP1
chr20	19974792	19975224	433	5	0.0109307	-0.0578357	RIN2
chr10	102269168	102269248	81	3	0.0119967	-0.0513433	GBF1
chr11	10460688	10461065	378	3	0.0126794	-0.0622186	AMPD3
chr11	76769320	76769872	553	4	0.0152926	-0.0716349
chr6	30328912	30329850	939	12	0.0157791	-0.050158	TRIM39, TRIM39-RPP21
chr17	77320151	77320702	552	4	0.0157879	-0.0516423	SEPTIN9
chr17	82126678	82127456	779	5	0.0163209	0.0569909	CCDC57
chr13	113609027	113609422	396	3	0.0181968	-0.083494	TFDP1
chr5	172775802	172776112	311	3	0.0182688	-0.0805418	AC022217.3
chr15	85771884	85771980	97	3	0.0183474	-0.0724097	KLHL25
chr15	78004995	78005481	487	4	0.021485	-0.0557313	TBC1D2B
chr12	123075751	123076179	429	3	0.0245646	0.0728453	PITPNM2
chr9	79145677	79145721	45	3	0.0269537	-0.0625911	AL512634.1
chr10	132395259	132395843	585	3	0.0272032	-0.0743533
chr4	687297	687365	69	3	0.0294503	-0.0512485	SLC49A3
chr6	32191176	32192297	1122	5	0.0300662	0.0581583	GPSM3
chr11	315102	315262	161	3	0.0306799	0.0862773	IFITM2, IFITM1
chr1	172639426	172639564	139	3	0.0332811	0.056503
chr10	124010573	124010723	151	3	0.0356152	-0.057862	CHST15
chr20	5689571	5689650	80	3	0.0364402	-0.0536217
chr8	60583728	60584016	289	3	0.0380084	-0.056544	RAB2A
chr1	161213972	161214515	544	3	0.0382503	-0.0500116	NDUFS2
chr16	1002756	1002939	184	3	0.0385271	0.0539009
chr7	75951495	75951861	367	3	0.0407991	-0.0597983	POR
chr1	39559299	39559743	445	4	0.0420352	0.0952538	PPIEL
chr9	89448622	89448694	73	3	0.042131	0.0633948	SEMA4D
chr9	126421726	126422222	497	3	0.043409	-0.0676643	MVB12B
chr14	68789960	68790260	301	4	0.0446212	0.0607297	ZFP36L1
chr2	236871986	236872148	163	3	0.0472347	-0.0595732
chr14	102210620	102210970	351	4	0.0478523	-0.0683855	WDR20
chr15	90762034	90762362	329	3	0.0496555	-0.0532506	BLM
