# Supplementary material for: Epigenome-wide DNA methylation profiling in septic and non-septic patients with similar infections: potential use as sepsis biomarkers
Source: Front Cell Infect Microbiol. 2025 Jan 24;14:1532417. doi: 10.3389/fcimb.2024.1532417 (PMC11802815; doi:10.3389/fcimb.2024.1532417)
Supplement: Supplementary Figure 1 — Flowchart of the study population. [file DataSheet1.zip › Table S4.xlsx]

## Sheet: ORA
Table S4. Significantly enriched GO terms (FDR < 0.05) in the ORA analysis based on genes annotated to significant DMPs and DMRs in the comparison between patients with sepsis and patients without sepsis.
GO term		Overlap	adjusted p-value	Genes
GO_biological_process 2021 annotated to significant DMPs	neutrophil mediated immunity (GO:0002446)	66/488	1.23978e-11	GPI;SERPINA1;SIGLEC9;ITGAM;MS4A3;SLC44A2;RAB3D;CTSZ;SLC2A5;MPO;SIRPB1;RAB44;HK3;PLAU;CLEC5A;OLR1;CTSG;PGLYRP1;CEP290;TICAM2;FCER1G;ARG1;SLC11A1;PRKCD;AMPD3;UNC13D;OSCAR;DOK3;TYROBP;BIN2;RAB37;CEACAM6;TMBIM1;PRTN3;DOCK2;S100A9;S100A8;FTL;CD63;PTAFR;UBR4;PLD1;PLAC8;ADGRG3;CYB5R3;ALDH3B1;PSAP;CXCR2;CD59;ATG7;ELANE;VAT1;ATP8B4;GSN;DEFA4;IDH1;CARD9;AZU1;LRG1;VNN1;FABP5;STING1;P2RX1;TARM1;LCN2;FOLR3
	neutrophil degranulation (GO:0043312)	65/481	1.23978e-11	GPI;SERPINA1;SIGLEC9;ITGAM;MS4A3;SLC44A2;RAB3D;CTSZ;SLC2A5;MPO;SIRPB1;RAB44;HK3;PLAU;CLEC5A;OLR1;CTSG;PGLYRP1;CEP290;TICAM2;FCER1G;ARG1;SLC11A1;PRKCD;AMPD3;UNC13D;OSCAR;DOK3;TYROBP;BIN2;RAB37;CEACAM6;TMBIM1;PRTN3;DOCK2;S100A9;S100A8;FTL;CD63;PTAFR;UBR4;PLD1;PLAC8;ADGRG3;CYB5R3;ALDH3B1;PSAP;CXCR2;CD59;ATG7;ELANE;VAT1;ATP8B4;GSN;DEFA4;IDH1;AZU1;LRG1;VNN1;FABP5;STING1;P2RX1;TARM1;LCN2;FOLR3
	neutrophil activation involved in immune response (GO:0002283)	65/485	1.23978e-11	GPI;SERPINA1;SIGLEC9;ITGAM;MS4A3;SLC44A2;RAB3D;CTSZ;SLC2A5;MPO;SIRPB1;RAB44;HK3;PLAU;CLEC5A;OLR1;CTSG;PGLYRP1;CEP290;TICAM2;FCER1G;ARG1;SLC11A1;PRKCD;AMPD3;UNC13D;OSCAR;DOK3;TYROBP;BIN2;RAB37;CEACAM6;TMBIM1;PRTN3;DOCK2;S100A9;S100A8;FTL;CD63;PTAFR;UBR4;PLD1;PLAC8;ADGRG3;CYB5R3;ALDH3B1;PSAP;CXCR2;CD59;ATG7;ELANE;VAT1;ATP8B4;GSN;DEFA4;IDH1;AZU1;LRG1;VNN1;FABP5;STING1;P2RX1;TARM1;LCN2;FOLR3
	inflammatory response (GO:0006954)	26/230	0.0141152	CSF1R;PTGER2;PIK3CD;NLRC4;MEFV;LTB4R;FUT7;TBXA2R;CXCR2;HRH4;OLR1;NLRP3;TNFRSF4;APOL3;CCL24;NOS2;IL10RB;SLC11A1;AZU1;VNN1;NFX1;TLR6;SIGLEC1;CDO1;S100A9;S100A8
	regulation of immunoglobulin production (GO:0002637)	8/28	0.0141152	CD86;IL10;GPI;XBP1;MZB1;TLR9;TNFRSF4;CD22
	positive regulation of vascular associated smooth muscle cell proliferation (GO:1904707)	7/21	0.0141152	IL10;ERN1;P2RY6;NR4A3;ADAMTS1;FOXJ2;HTR1B
	purinergic nucleotide receptor signaling pathway (GO:0035590)	7/21	0.0141152	ENTPD1;PSTPIP1;NLRP3;CTSG;TXN;SUGT1;MEFV
	positive regulation of monocyte differentiation (GO:0045657)	5/10	0.0183798	DCSTAMP;FES;CTNNBIP1;ACIN1;ZFP36L1
	regulation of monocyte differentiation (GO:0045655)	6/16	0.0194865	DCSTAMP;FES;CTNNBIP1;IRF7;ACIN1;ZFP36L1
	positive regulation of T-helper 2 cell differentiation (GO:0045630)	4/6	0.0213848	CD86;RARA;NLRP3;PRKCZ
	innate immune response (GO:0045087)	30/302	0.0228936	BLK;FCN3;PGLYRP2;PIK3CD;MEFV;TREM1;SIRPB1;CLEC5A;PGLYRP1;IFNL4;FCER1G;NOS2;SLC11A1;F12;DEFA4;SFTPD;CARD9;TREML1;MFAP4;VNN1;TYROBP;STING1;TRIM39;FES;LCK;TLR9;LCN2;IRF7;TRIM14;MSRB1
	positive regulation of interleukin-4 production (GO:0032753)	6/18	0.0312804	CD86;FCER1G;IRF4;RARA;NLRP3;PRKCZ
	regulation of leukocyte cell-cell adhesion (GO:1903037)	5/12	0.0328849	FUT7;LCK;WNK1;ADTRP;FUT4
	inorganic anion transport (GO:0015698)	10/54	0.0389578	CLCN6;SLC26A1;FXYD3;SLC11A1;FXYD1;BSND;ANO10;SLC4A11;ANO7;BEST1
	regulation of insulin receptor signaling pathway (GO:0046626)	9/45	0.0416882	PTPN1;PTPRE;FUT7;PRKCD;GRB10;MZB1;NUCKS1;PRKCZ;SORL1
	positive regulation of smooth muscle cell proliferation (GO:0048661)	9/46	0.0466134	IL10;ERN1;P2RY6;NR4A3;ADAMTS1;FOXJ2;HMOX1;HTR1B;ELANE
	regulation of T-helper 2 cell differentiation (GO:0045628)	4/8	0.0529418	CD86;RARA;NLRP3;PRKCZ
	positive regulation of production of molecular mediator of immune response (GO:0002702)	8/38	0.0529418	CD86;IL10;GPI;XBP1;LAPTM5;MZB1;TLR9;TNFRSF4
	regulation of phagocytosis (GO:0050764)	10/58	0.0529418	FCER1G;SLC11A1;SPHK1;SFTPD;PRTN3;ABCA7;AZU1;DOCK2;GATA2;SIRPB1
	myeloid leukocyte differentiation (GO:0002573)	11/71	0.0670176	DCSTAMP;CSF1R;SPI1;TYROBP;RXRA;CDK2;RARA;PIK3CD;PRTN3;CBFA2T3;OSCAR
	regulation of interleukin-4 production (GO:0032673)	6/23	0.0796633	CD86;FCER1G;IRF4;RARA;NLRP3;PRKCZ
	defense response to bacterium (GO:0042742)	19/176	0.0825618	PGLYRP2;FCER1G;NOS2;SLC11A1;DEFA4;PRKCD;SFTPD;AZU1;NLRC4;MPO;STAB1;LCN2;TLR9;CTSG;TLR6;PGLYRP1;S100A9;S100A8;ELANE
	negative regulation of protein-containing complex assembly (GO:0031333)	9/52	0.0844491	PEX5;GBA;TMC8;TFIP11;LDLRAD4;MEFV;CLU;PRKCZ;SORL1
	positive regulation of phagocytosis (GO:0050766)	9/53	0.0935347	FCER1G;SLC11A1;SFTPD;ABCA7;AZU1;DOCK2;GATA2;CD300LF;SIRPB1
	chloride transport (GO:0006821)	11/76	0.0971889	CLCN6;GABRR1;SLC26A1;FXYD3;FXYD1;BSND;ANO10;ANO7;SLC12A7;BEST1;SLC12A9
GO_Cellular_component 2021 annotated to significant DMPs	specific granule (GO:0042581)	29/160	7.73658e-08	ITGAM;MS4A3;SLC44A2;CTSZ;UBR4;PLD1;SLC2A5;ADGRG3;RAB44;PLAU;ALDH3B1;CLEC5A;OLR1;CD59;PGLYRP1;CEP290;ELANE;ATP8B4;ARG1;DEFA4;OSCAR;LRG1;RAB37;P2RX1;TARM1;TMBIM1;LCN2;FOLR3;DOCK2
	secretory granule membrane (GO:0030667)	36/274	2.66964e-06	CD63;SIGLEC9;ITGAM;MS4A3;SLC44A2;RAB3D;PTAFR;UBR4;PLD1;SLC2A5;SIRPB1;ADGRG3;RAB44;PLAU;ALDH3B1;CXCR2;CLEC5A;PSAP;OLR1;CD59;ATP8B4;FCER1G;TICAM2;SLC11A1;AZU1;VNN1;DOK3;TYROBP;FABP5;STING1;CEACAM6;RAB37;P2RX1;TARM1;TMBIM1;CYB561
	specific granule membrane (GO:0035579)	18/91	1.62035e-05	ATP8B4;ITGAM;MS4A3;SLC44A2;UBR4;SLC2A5;PLD1;ADGRG3;RAB44;PLAU;RAB37;ALDH3B1;P2RX1;CLEC5A;TMBIM1;TARM1;OLR1;CD59
	secretory granule lumen (GO:0034774)	35/316	0.000134415	GPI;SERPINA1;CTSZ;CLU;MPO;PLAC8;HK3;CYB5R3;CTSG;PGLYRP1;ATG7;CEP290;ELANE;VAT1;GSN;ARG1;DEFA4;IDH1;PRKCD;AZU1;AMPD3;UNC13D;OSCAR;LRG1;BIN2;FABP5;LCN2;GHRL;PRTN3;FOLR3;DOCK2;S100A9;S100A8;FERMT3;FTL
	azurophil granule (GO:0042582)	22/155	0.000174647	VAT1;CD63;ARG1;RAB3D;DEFA4;PRKCD;STX7;AZU1;MPO;UNC13D;PLAC8;RAB44;CYB5R3;VNN1;FABP5;RAB37;CEACAM6;PSAP;PRTN3;CTSG;ELANE;FTL
	lysosomal membrane (GO:0005765)	32/330	0.00354577	CD63;ABCB6;SLC44A2;RAB3D;GBA;ARRB1;PLD1;MFSD8;RAB44;HLA-DMB;PSAP;ATP6V1H;ATP6V1E1;SLC15A3;VPS18;SZT2;VPS33A;STX7;LAPTM5;AZU1;CYB561A3;AP5B1;CLCN6;VNN1;CEACAM6;RAB37;TMBIM1;TLR9;RNF183;DEPDC5;CYB561;GPLD1
	specific granule lumen (GO:0035580)	11/62	0.00471599	LRG1;ARG1;DEFA4;CTSZ;LCN2;FOLR3;PGLYRP1;DOCK2;CEP290;ELANE;OSCAR
	tertiary granule membrane (GO:0070821)	12/73	0.00471599	ATP8B4;ITGAM;FCER1G;PLAU;SLC11A1;CLEC5A;PTAFR;TARM1;UBR4;OLR1;CD59;PLD1
	tertiary granule (GO:0070820)	19/164	0.00696017	ATP8B4;ITGAM;FCER1G;SLC11A1;IDH1;STX7;PTAFR;UBR4;PLD1;OSCAR;DOK3;LRG1;PLAU;CLEC5A;TARM1;OLR1;CD59;FOLR3;PGLYRP1
	lysosome (GO:0005764)	40/477	0.00696017	CD63;KCNE1;ABCB6;SLC44A2;CTSZ;GBA;PRF1;ARRB1;IFI30;PLD1;MPO;MFSD8;HLA-DMB;PSAP;CXCR2;MARCHF8;ATP6V1H;MFSD1;SLC15A3;ATP6V1E1;VPS18;SZT2;VPS33A;SLC11A1;PRKCD;STX7;SFTPD;LAPTM5;CYB561A3;AP5B1;UNC13D;CLCN6;TMBIM1;PPT1;TLR9;RNF183;DEPDC5;CYB561;GPLD1;ITM2C
	azurophil granule lumen (GO:0035578)	13/90	0.00697216	VAT1;ARG1;PRKCD;AZU1;MPO;UNC13D;PLAC8;CYB5R3;FABP5;CTSG;PRTN3;ELANE;FTL
	lytic vacuole membrane (GO:0098852)	25/267	0.0177485	CD63;ABCB6;SLC44A2;GBA;ARRB1;PLD1;MFSD8;HLA-DMB;PSAP;ATP6V1H;ATP6V1E1;SLC15A3;VPS18;SZT2;VPS33A;STX7;LAPTM5;CYB561A3;AP5B1;CLCN6;TMBIM1;RNF183;DEPDC5;CYB561;GPLD1
	elastic fiber (GO:0071953)	3/5	0.0217048	MFAP4;ELN;FBLN5
	primary lysosome (GO:0005766)	4/11	0.025372	DEFA4;STX7;AZU1;MPO
	vacuolar lumen (GO:0005775)	17/161	0.0270001	VAT1;ARG1;PRKCD;GBA;AZU1;IFI30;MPO;UNC13D;PLAC8;CYB5R3;FABP5;PSAP;PPT1;PRTN3;CTSG;ELANE;FTL
	bounding membrane of organelle (GO:0098588)	54/767	0.0288171	B4GALT2;SERPINA1;SIGLEC9;NCF4;CTSZ;ATP2A2;ARRB1;ATP2A1;LDLRAD4;SIRPB1;DSE;STAB1;SCARF1;CSGALNACT1;SREBF1;TICAM2;VPS37C;ENTPD7;NOSIP;DCSTAMP;B3GNT8;DOK3;TYROBP;TMBIM1;SCNN1A;TLR9;IRF7;PLPP3;CD63;ABCB6;PTAFR;ATP2C1;FUT4;FUT3;FUT7;ALDH3B1;CXCR2;MVB12B;STX5;NLRP3;CD59;SLC15A3;DMTN;DMPK;SORL1;CLCN6;MYMX;FABP5;STING1;RAB15;DLG4;P2RX1;CHPT1;RNF183
	cytoplasmic vesicle membrane (GO:0030659)	31/380	0.030768	CD63;SIGLEC9;PTAFR;NCF4;ARRB1;SIRPB1;ALDH3B1;STAB1;CXCR2;MVB12B;KIF1B;SLC15A3;SCARF1;TICAM2;ABCA4;ENTPD7;VPS37C;SORL1;DCSTAMP;CLCN6;DOK3;TYROBP;FABP5;STING1;DLG4;RAB15;P2RX1;TMBIM1;TLR9;IRF7;VOPP1
	azurophil granule membrane (GO:0035577)	8/58	0.0813799	RAB44;CD63;VNN1;CEACAM6;RAB37;RAB3D;PSAP;AZU1
	cortical cytoskeleton (GO:0030863)	8/58	0.0813799	GSN;GYPC;DLG4;CAPN2;MYADM;EZR;DBN1;RAPGEF3
	secondary lysosome (GO:0005767)	4/16	0.0813799	NCF4;NCOA4;SQSTM1;FTL
	lytic vacuole (GO:0000323)	19/219	0.0895992	VPS18;KCNE1;SLC11A1;VPS33A;CTSZ;SFTPD;GBA;STX7;LAPTM5;IFI30;MPO;UNC13D;PSAP;PPT1;TLR9;MARCHF8;MFSD1;DEPDC5;ITM2C
	multivesicular body membrane (GO:0032585)	3/9	0.0895992	CD63;PMEL;ABCB6
	platelet dense tubular network membrane (GO:0031095)	3/9	0.0895992	DMTN;ATP2A2;ATP2A1
GO_biological_process 2021 annotated to significant DMRs	telomeric D-loop disassembly (GO:0061820)	2/8	0.0855408	BLM;SLX4
	negative regulation of cAMP-mediated signaling (GO:0043951)	2/10	0.0855408	MGRN1;PDE4D
	telomeric loop disassembly (GO:0090657)	2/10	0.0855408	BLM;SLX4
	formation of extrachromosomal circular DNA (GO:0001325)	2/11	0.0855408	BLM;SLX4
	t-circle formation (GO:0090656)	2/11	0.0855408	BLM;SLX4
	telomere maintenance via telomere trimming (GO:0090737)	2/11	0.0855408	BLM;SLX4
	small GTPase mediated signal transduction (GO:0007264)	4/106	0.0855408	BCR;RGL1;RIN2;RREB1
